# Supplementary material for: Identifying small-effect genetic associations overlooked by the conventional fixed-effect model in a large-scale meta-analysis of coronary artery disease
Source: Bioinformatics. 2019 Jul 27;36(2):552–7. doi: 10.1093/bioinformatics/btz590 (PMC7223261; doi:10.1093/bioinformatics/btz590)
Supplement: btz590_Supplementary_Data [file btz590_supplementary_data.zip]

Archive with 4 entries (3 files):
- btz590-Suppl_data/
- btz590-Suppl_data/Supplementary_Data_S1_Text.docx
- btz590-Suppl_data/Supplementary_Data.pdf
- btz590-Suppl_data/Supplementary_Data2.xlsx
