# Supplementary material for: Identifying small-effect genetic associations overlooked by the conventional fixed-effect model in a large-scale meta-analysis of coronary artery disease
Source: Bioinformatics. 2019 Jul 27;36(2):552–7. doi: 10.1093/bioinformatics/btz590 (PMC7223261; doi:10.1093/bioinformatics/btz590)
Supplement: btz590_Supplementary_Data [file btz590_supplementary_data.zip › btz590-Suppl_data/Supplementary_Data2.xlsx]

## Sheet: Contents
Contents
Table S1:	A summary of study design features in each of the 48 studies in the CARDIoGRAMplusC4D meta-analysis of coronary disease and the UKBB study
Table S2:	A list of 382 genome-wide signficant lead variants identified with the RE2C Han-Eskin random-effects model in the CARDIoGRAMplusC4D meta-analysis of coronary artery disease.
Table S3:	A comparison of heterogeneity patterns among RE2C Han-Eskin lead variants in the CARDIoGRAMplusC4D meta-analysis of coronary artery disease.
Table S4:	Multiple meta-regression of M statistics computed across 382 RE2C Han-Eskin lead variants in the CARDIoGRAMplusC4D meta-analysis of coronary artery disease.
Table S5:	A list of 24 RE2C Han-Eskin lead variants from the CARDIoGRAMplusC4D meta-analysis of coronary artery disease that replicated in the UKBB GWAS analysis.
Table S6:	Multiple meta-regression of M statistics computed across 323 RE2C Han-Eskin lead variants in the CARDIoGRAMplusC4D meta-analysis of coronary artery disease and the UKBB study.

## Sheet: Table_S1
Table_S1: A summary of study design features in each of the 48 studies in the CARDIoGRAMplusC4D meta-analysis of coronary disease and the UKBB study
Study identifier	Study design	Sample size	Cases	Controls	Type of CAD in Cases	Family history	Age of disease onset, earlier-onset ≤ 55 years	Ancestry	Genomic inflation prior to correction, lambda	References	Comments
IPM-AfricanAmerican	Case-Control	3139	361	2778	MI+other CAD	NO	NO	African American	1.01	PMID:23743551	Age of study participants: ≥ 18 years. Mean age of CAD onset not indicated.
BAS	Case-Control	1526	505	1021	MI-only	NO	YES	East Asian	1.05	PMID:22751097
CAS	Case-Control	5008	1010	3998	MI+other CAD	YES	YES	East Asian	1.05	PMID:22751097	83.8% of cases had a family history of CAD.
GenRIC	Case-Control	4789	2099	2690	MI+other CAD	NO	YES	East Asian	1.03	PMID:23364394; PMID:23202125
ADVANCE	Case-Control	590	278	312	MI-only	NO	YES	European	1.06	PMID:21378990
AGES	Prospective study	2871	397	2474	MI+other CAD	NO	NO	European	1.01	PMID:17351290; PMID:26950853	Cohort study. Examined genetic susceptibility to disease in old age.
ARIC	Prospective study	8897	454	8443	MI+other CAD	NO	NO	European	1.02	PMID:2646917; PMID:26950853	Cohort study.
CARDIOGENICS	Case-Control	802	392	410	MI+other CAD	YES	YES	European	1.13	PMID:17634449	Ascertainment critera included having at least one first degree relative with premature coronary artery disease.
CCGB_2	Case-Control	1996	1628	368	MI+other CAD	YES	YES	European	1.03	PMID:22319020	Featured early-onset CAD cases with a family history of CAD. Age of onset of CAD was required to be: men ≤ 55 years, women ≤ 65 years.
COROGENE	Case-Control	4131	2083	2048	MI+other CAD	NO	NO	European	1.03	PMID:21642350; PMID:23202125
DUKE_2	Case-Control	1869	1216	653	MI+other CAD	YES	NO	European	1	PMID:22319020	Featured early-onset CAD cases with a family history of CAD. Ascertainment criteria required cases to be: men ≤ 55 years, women ≤ 65 years.
EGCUT	Case-Control	6499	658	5841	MI+other CAD	NO	NO	European	1.01	PMID:24518929; PMID:23202125	Study participants were aged: ≥18 years. Mean age of CAD onset for EGCUT GWAS (69.8±13.8); EGCUT metabochip (61.7±10.8).
FHS	Prospective study	4461	259	4202	MI+other CAD	NO	NO	European	1.01	PMID:26950853
FamHS	Case-Control	3780	334	3446	MI+other CAD	YES	YES	European	1.03	PMID:8651220	Population based study. Featured participants with: family history of coronary heart disease, early-onset coronary heart disease. Probands were participants aged 45 to 69 years. Mean age of CAD onset not indicated.
GerMIFSI	Case-Control	2242	634	1608	MI-only	YES	YES	European	1.34	PMID:21088011	Study population featured participants having: first degree sibling(s) with severe CAD, early-onset disease. Myocardial infarction ≤ 65 years.
GerMIFSII	Case-Control	2495	1207	1288	MI-only	YES	YES	European	1.08	PMID:21088011	Study population featured participants having: a family history of CAD, early-onset disease, myocardial infarction ≤ 60 years.
GerMIFSIII	Case-Control	2528	1061	1467	MI-only	NO	NO	European	1.38	PMID:21088011	Age at myocardial infarction event ≤ 60 years.
GerMIFSIV	Case-Control	2236	1089	1147	MI-only	NO	NO	European	1.18	PMID:26343387	Age of study participants: men < 65 years, women < 70 years. Mean age of CAD onset not indicated.
GoDARTS	Case-Control	3064	877	2187	MI+other CAD	NO	NO	European	1.01	PMID:23202125; PMCID: PMC2127363
HPS	Case-Control	5458	2700	2758	MI+other CAD	NO	NO	European	1.06	PMID:21378988	Average age at first myocardial infarction event: ≤ 60 years.
HSDS	Prospective study	465	206	259	MI+other CAD	NO	NO	European	1.01	PMID:18615340	Prospective case-control autopsy study of men aged 35 to 69 years. Mean age of CAD onset not indicated.
IPM-EuropeanAmerican	Case-Control	1868	487	1381	MI+other CAD	NO	NO	European	1	PMID:23743551	Age of study participants: ≥ 18 years. Mean age of CAD onset not indicated.
ITH_2	Case-Control	850	402	448	MI-only	NO	NO	European	1.01	PMID:15364185; PMID:23202125
LIFE-Heart	Case-Control	2307	1535	772	MI+other CAD	NO	NO	European	1	PMID:22216169	Study participants were aged: 18 to 85 years. Mean age of CAD onset not indicated.
LURIC	Case-Control	2598	2095	503	MI+other CAD	NO	NO	European	1.01	PMID:23202125; PMID:11258203	Mean age of study participants was 62.11±11 years in men and 65±10 years in women.
MAYOVDB	Case-Control	2134	745	1389	MI+other CAD	NO	NO	European	1	PMID:24689004	Mean age of study partcipants was 70.4±11.2. Mean age of CAD onset not indicated.
MEDSTAR	Case-Control	1401	933	468	MI-only	NO	YES	European	1.02	PMID:21239051	Cases were selected to be young men ≤ 55 years, women ≤ 60 years.
MIGEN	Case-Control	5903	2905	2998	MI-only	NO	YES	European	1.06	PMID: 19198609	Featured participants with: early-onset myocardial infarction, men ≤ 50 years, women ≤ 60 years.
OHGS_A2	Case-Control	1955	947	1008	MI+other CAD	YES	YES	European	1.06	PMID: 22319020	Featured early-onset CAD cases with a family history of CAD, men ≤ 55 years, women ≤ 65 years.
OHGS_B2	Case-Control	2823	1294	1529	MI+other CAD	YES	YES	European	1.08	PMID: 22319020	Featured early-onset CAD cases with a family history of CAD, men ≤ 55 years, women ≤ 65 years.
OHGS_C2	Case-Control	1161	843	318	MI+other CAD	YES	YES	European	1.02	PMID: 22319020	Featured early-onset CAD cases with a family history of CAD, men ≤ 55 years, women ≤ 65 years.
PENNCATH	Case-Control	1401	933	468	MI-only	NO	YES	European	1.01	PMID:21239051	Cases were selected to be young, men ≤ 60 years, women ≤ 65 years.
PIVUS	Case-Control	949	119	830	MI+other CAD	NO	NO	European	1	PMID:23202125; PMID:16141402	Elderly population
PREDICTCVD	Case-Control	965	631	334	MI+other CAD	NO	NO	European	1.01	PMID:26343387; PMID: 25422363	Age of study participants was: 30 to 59 years. Mean age of CAD onset not indicated.
PROCARDIS	Case-Control	12264	5719	6545	MI+other CAD	YES	YES	European	1.06	PMID:21378988	Precocious; 80% had a sibling in whom CAD was diagnosed before age 66.
PROSPER	Prospective study	5244	2034	3210	MI+other CAD	NO	NO	European	1.01	PMID:21977987	Age of study participants was 70 to 82 years. Mean age of participants was 75.3±3.4 years. Mean age of CAD onset not indicated.
RS	Prospective study	5841	506	5335	MI+other CAD	NO	NO	European	1.01	PMID:24258680; PMID:26950853	Examined determinants of chronic disease in older adults. Age of study participants was ≥ 55 years.
THISEAS	Case-Control	1020	426	594	MI+other CAD	NO	NO	European	1.04	PMID:20167083; PMID:23202125
TWINGENE	Case-Control	6813	814	5999	MI+other CAD	NO	NO	European	1.01	PMID: 8981957; PMID: 26343387	Study population included participants aged 52 to 86 years. Mean age of participants was 65.5 years. Mean age of CAD onset not indicated.
ULSAM	Case-Control	1179	322	857	MI+other CAD	NO	NO	European	1.02	PMID:16030278; PMID:23202125	Elderly men. ≥ 70 years.
WGHS	Case-Control	23293	1007	22286	MI+other CAD	NO	NO	European	1.01	PMID:18070814	Study population comprised women ≥ 45 years. Mean age of CAD onset not indicated.
WTCCC	Case-Control	4864	1926	2938	MI+other CAD	YES	YES	European	1.04	PMID: 22319020	Featured early-onset CAD cases with a family history of CAD, men ≤ 55 years, women ≤ 65 years.
IPM-HispanicAmerican	Case-Control	4095	758	3337	MI+other CAD	NO	NO	Hispanic	1.03	PMID:23743551	Age of study participants: ≥ 18 years. Mean age of CAD onset not indicated.
FGENTCARD	Case-Control	2268	1802	466	MI+other CAD	NO	NO	Middle Eastern	1.03	PMID:23202125; PMID:22745674
LOLIPOP	Case-Control	6548	2791	3757	MI+other CAD	NO	NO	South Asian	1.05	PMID:23202125; PMID:21378988	Average age at first myocardial infarction event: ≤ 60 years.
PROMIS1	Case-Control	9103	4651	4452	MI-only	NO	YES	South Asian	1.05	PMID:21378988; PMID:19404752	Age of study participants was: 30 to 80 years.
PROMIS2	Case-Control	8309	4380	3929	MI-only	NO	YES	South Asian	1.03	PMID:21378988	Average age at first myocardial infarction event: ≤ 60 years.
SDS	Case-Control	1597	836	761	MI+other CAD	NO	NO	South Asian	1.06	PMID:23209189; PMID:24795349	Mean age of study particpants was 53.1±12.2. Mean age of CAD onset not indicated.
UKBB	Prospective study	296525	34541	261984	MI+other CAD	NO	NO	White (94.3%, mostly white British and Irish), Black (1.6%, mostly Caribbean and African), South Asian (1.6%, mostly India, Pakistan, Bangledesh), East Asian (0.3%, mostly China), other (2.8%, mostly mixed ancestry	1.25	PMID: 29212778	Includes both prevalent (present at recruitment) and incident (subsequent to recruitment) CAD cases. Controls have no personal or first-degree family-history of heart disease.
CAD: Coronary Artery Disease
MI: Myocardial Infarction

## Sheet: Table_S2
Table S2. A list of 382 genome-wide signficant lead variants identified with the RE2C Han-Eskin random-effects model in the CARDIoGRAMplusC4D meta-analysis of coronary artery disease.
					Traditional RE meta-analysis (using metareg)					Traditional FE meta-analysis (using metan)				Contemporary RE meta-analysis with RE2 Han-Eskin model (using metasoft)										Contemporary RE meta-analysis with RE2C Han-Eskin model				GWAS summary results for UK BioBank (UKBB) coronary artery disease cases and controls
Lead_variant	Variant_number	Chromosome	Position_hg19	Location (centiMorgans)	Heterogeneity_pattern_category	Most_extreme_SPRE	Study_number_most_extreme_SPRE	I_squared	Tau_squared	Logor_es	Logor_ci_lower	Logor_ci_upper	Q_statistic_p-value_metan	Nstudy_RE2	Q_statistic_p-value_RE2	I_squared_RE2 (%)	FE_p-value_RE2	FE_beta_RE2	FE_se_RE2	RE_p-value_RE2	RE_beta_RE2	RE_se_RE2	RE2_p-value	Nstudy_RE2C	Q_statistic_p-value_RE2C	I_squared_RE2C (%)	RE2C_p-value	RE2C_lead_variants_absent_from_ukbb	uniqid_UKBB	n_UKBB	a1_UKBB	a2_UKBB	af_UKBB	p-value_UKBB	beta_UKBB	se_UKBB	gcse_UKBB	chisq_UKBB	info_UKBB
chr1:196786604:D	13	1	196786604	214.391	1	6.8761	18	0.772971	0.0144429	0.00796482	-0.0115728	0.0275024	1.95601e-19	42	1.95601e-19	77.2971	0.424283	0.00796483	0.00996833	0.365077	0.0200599	0.0221477	5.68154e-18	42	1.95601e-19	77	1.27085e-16	1		NA			NA	NA	NA	NA	NA	NA	NA
chr1:950112:D	14	1	950112	0.759934	1	3.52173	16	0.575847	0.00708312	0.0544512	0.0296949	0.0792075	2.97543e-05	32	2.97543e-05	57.5847	1.62577e-05	0.0544512	0.012631	0.00513788	0.0582167	0.0208046	8.83412e-09	32	2.97543e-05	57	3.21241e-09	1		NA			NA	NA	NA	NA	NA	NA	NA
chr10:127598157:I	2	10	127598157	163.059	2	-4.09095	16	0.705558	0.177062	0.0266058	-0.0684381	0.12165	9.32519e-10	31	9.3252e-10	70.5558	0.583241	0.0266058	0.0484927	0.783694	0.0259225	0.0944325	7.74718e-10	31	9.3252e-10	70	3.18126e-09	1		NA			NA	NA	NA	NA	NA	NA	NA
chr10:29654737:I	3	10	29654737	56.104	1	3.80649	17	0.71222	0.131618	0.0222259	-0.0543124	0.0987643	5.93176e-11	34	5.93175e-11	71.222	0.569252	0.0222259	0.0390509	0.827576	0.0171648	0.0788057	5.28546e-13	34	5.93175e-11	71	3.29397e-12	1		NA			NA	NA	NA	NA	NA	NA	NA
chr10:38406041:D	4	10	38406041	65.8953	1	3.61	15	0.626961	0.0803488	0.155503	0.0778279	0.233178	2.46878e-06	30	2.46878e-06	62.6961	8.71683e-05	-0.155503	0.0396308	0.0036752	-0.200615	0.0690638	1.63741e-08	30	2.46878e-06	62	7.39185e-09	1		NA			NA	NA	NA	NA	NA	NA	NA
chr11:83650746:D	5	11	83650746	92.856	1	5.18108	16	0.74822	0.0205064	0.0333389	0.00930567	0.0573722	1.70132e-17	45	1.70133e-17	74.822	0.00655071	0.0333389	0.0122621	0.0366175	0.054856	0.0262468	6.24582e-18	45	1.70133e-17	74	5.88835e-17	1		NA			NA	NA	NA	NA	NA	NA	NA
chr11:90968874:I	6	11	90968874	98.029	1	4.33467	14	0.681369	0.0425456	0.0449854	0.00497109	0.0849998	4.36679e-12	47	4.36678e-12	68.1369	0.0275627	0.0449854	0.0204159	0.862738	0.00670013	0.0387537	6.3889e-18	47	4.36678e-12	68	8.39219e-17	1		NA			NA	NA	NA	NA	NA	NA	NA
chr12:111907431:I	7	12	111907431	130.26	3	-2.4483	6	0.400742	0.00305291	0.0667013	0.0476885	0.0857141	0.00272483	48	0.00272483	40.0742	6.15484e-12	-0.0667013	0.00970057	2.22056e-05	-0.0565196	0.0133255	2.43972e-11	48	0.00272483	40	3.36014e-13	1		NA			NA	NA	NA	NA	NA	NA	NA
chr12:130665586:I	8	12	130665586	168.505	1	5.19939	17	0.72803	0.0466892	0.0341033	-0.00676152	0.0749681	1.22683e-12	36	1.22683e-12	72.803	0.101909	0.0341033	0.0208498	0.0168976	0.120389	0.0503946	9.89709e-11	36	1.22683e-12	72	3.31378e-10	1		NA			NA	NA	NA	NA	NA	NA	NA
chr12:133625292	9	12	133625292	175.117	1	3.66457	15	0.771997	0.0578238	0.0745641	0.0288302	0.120298	7.69688e-14	29	7.69688e-14	77.1997	0.00139586	-0.0745641	0.0233341	0.214074	-0.0698274	0.0562018	4.61203e-15	29	7.69688e-14	77	1.51024e-14	1		NA			NA	NA	NA	NA	NA	NA	NA
chr12:89607639:I	10	12	89607639	102.721	1	3.52005	16	0.673147	0.149309	0.102476	0.0162904	0.188661	1.91991e-09	37	1.91991e-09	67.3148	0.0197835	0.102476	0.0439729	0.18523	0.108459	0.0818672	8.05152e-11	37	1.91991e-09	67	1.99448e-10	1		NA			NA	NA	NA	NA	NA	NA	NA
chr16:75308440:D	11	16	75308440	91.7502	3	2.70916	38	0.337547	0.00198966	0.050194	0.0322691	0.0681188	0.0151967	46	0.0151967	33.7547	4.05615e-08	0.050194	0.00914548	1.84353e-05	0.0512866	0.0119743	1.34891e-07	46	0.0151967	33	1.02949e-08	1		NA			NA	NA	NA	NA	NA	NA	NA
chr19:4191957:D	12	19	4191957	14.5333	1	7.28525	15	0.734997	0.0370591	0.0129181	-0.0212909	0.0471271	4.17493e-15	42	4.17493e-15	73.4997	0.459222	-0.0129181	0.0174539	0.347547	-0.0358888	0.0382057	6.4359e-12	42	4.17493e-15	73	4.04157e-11	1		NA			NA	NA	NA	NA	NA	NA	NA
chr2:104915979:I	15	2	104915979	125.412	1	7.77084	18	0.764765	0.0169087	0.00617436	-0.0144609	0.0268096	5.97931e-20	46	5.9793e-20	76.4765	0.557574	-0.00617436	0.0105284	0.617465	-0.0115514	0.0231284	2.12318e-16	46	5.9793e-20	76	3.55874e-15	1		NA			NA	NA	NA	NA	NA	NA	NA
chr2:106597076:I	16	2	106597076	128.288	1	-5.15608	17	0.632535	0.00949149	0.0095597	-0.0119923	0.0311117	6.22227e-09	45	6.22226e-09	63.2535	0.384644	0.0095597	0.0109961	0.744904	0.00627737	0.0192933	1.05842e-08	45	6.22226e-09	63	4.65011e-08	1		NA			NA	NA	NA	NA	NA	NA	NA
chr2:37966756:D	17	2	37966756	61.5536	1	4.66288	15	0.698858	0.0184538	0.00759476	-0.0220885	0.037278	3.79864e-10	34	3.79864e-10	69.8858	0.616036	0.00759476	0.0151448	0.536164	0.0182197	0.029452	3.23909e-09	34	3.79864e-10	69	1.06406e-08	1		NA			NA	NA	NA	NA	NA	NA	NA
chr6:31325004	18	6	31325004	51.2802	3	-2.40317	10	0.550818	0.00509933	0.0432232	0.0220518	0.0643947	5.21595e-05	35	5.21595e-05	55.0818	6.29635e-05	0.0432232	0.010802	0.00470599	0.0488466	0.0172817	1.09123e-07	35	5.21595e-05	55	4.71642e-08	1		NA			NA	NA	NA	NA	NA	NA	NA
chr6:32678971:I	19	6	32678971	52.1062	1	5.27235	15	0.752685	0.0317831	0.0472859	0.0134709	0.0811008	4.99178e-14	34	4.99179e-14	75.2685	0.00612976	0.0472859	0.0172528	0.106095	0.0615007	0.0380574	1.17087e-15	34	4.99179e-14	75	5.36727e-15	1		NA			NA	NA	NA	NA	NA	NA	NA
chr7:6845594	20	7	6845594	10.8968	1	3.68587	15	0.71464	0.0195465	0.00562745	-0.025015	0.0362699	2.82679e-10	31	2.8268e-10	71.464	0.718888	-0.00562745	0.0156342	0.820318	-0.00720937	0.0317403	1.25059e-09	31	2.8268e-10	71	5.12698e-09	1		NA			NA	NA	NA	NA	NA	NA	NA
chr8:13677945:D	21	8	13677945	35.449	1	5.27488	17	0.685024	0.0104636	0.0194604	-0.000646351	0.0395671	6.86192e-12	45	6.86192e-12	68.5024	0.0578334	0.0194604	0.0102587	0.30316	0.020108	0.0195284	1.95225e-12	45	6.86192e-12	68	9.27399e-12	1		NA			NA	NA	NA	NA	NA	NA	NA
MERGED_DEL_2_2435	1	1	25614201	48.8542	1	3.78737	15	0.779457	0.0187247	0.041284	0.01595	0.066618	1.88799e-15	31	1.88799e-15	77.9457	0.00140346	-0.041284	0.0129257	0.0500806	-0.0571975	0.0291932	1.05709e-17	31	1.88799e-15	77	6.1231e-17	1		NA			NA	NA	NA	NA	NA	NA	NA
rs10020991	22	4	58332757	76.5949	1	4.87823	15	0.606839	0.0160476	0.0173242	-0.0112928	0.0459412	3.03358e-08	48	3.03357e-08	60.6839	0.235415	0.0173242	0.0146008	0.466035	0.0182989	0.0251033	8.22274e-09	48	3.03357e-08	60	2.96407e-08	0	4:58332757_A_C	296525	C	A	0.0894933	0.89	-0.00173267	0.0121849	0.0136468	0.0191281	1
rs10024806	23	4	3599032	3.70716	2	3.54224	15	0.740943	0.0184845	0.0398827	0.0132719	0.0664935	5.07268e-13	34	5.07268e-13	74.0943	0.00330889	-0.0398827	0.0135772	0.157758	-0.0409873	0.0290144	1.4313e-13	34	5.07268e-13	74	3.64392e-13	1		NA			NA	NA	NA	NA	NA	NA	NA
rs1004549	24	13	108709340	116.1	1	5.26804	4	0.704825	0.0285086	0.00796594	-0.0264964	0.0424283	1.55905e-11	38	1.55905e-11	70.4825	0.650517	-0.00796594	0.0175832	0.652666	-0.0155242	0.0344934	3.72265e-10	38	1.55905e-11	70	1.50738e-09	0	13:108709340_A_C	296525	A	C	0.0963921	0.78	0.00364096	0.0127845	0.0143184	0.0780191	0.861462
rs10081466	25	8	2911314	6.88481	1	4.82617	15	0.720671	0.0117323	0.0199172	-2.94902e-05	0.039864	4.14219e-14	43	4.14219e-14	72.0671	0.0503397	0.0199172	0.0101771	0.0848869	0.0357937	0.020774	6.44573e-13	43	4.14219e-14	72	2.85732e-12	0	8:2911314_A_G	296525	A	G	0.787305	0.7	0.00323506	0.00850609	0.00952665	0.148472	0.997636
rs10128354	26	10	75470045	99.7042	1	-7.34538	18	0.682624	0.00843393	0.0276195	0.00985511	0.0453839	3.57466e-12	47	3.57467e-12	68.2624	0.00230916	0.0276195	0.00906363	0.148944	0.0248814	0.0172396	3.5662e-10	47	3.57467e-12	68	5.56122e-10	0	10:75470045_C_T	296525	T	C	0.43131	0.14	-0.0105258	0.00709672	0.00794818	2.17796	0.997719
rs10138705	27	14	92873226	90.2058	2	4.93092	17	0.923651	0.0518999	0.00730258	-0.0113206	0.0259258	0	47	0	92.3651	0.442163	0.00730258	0.00950182	0.685175	0.0142935	0.0352567	0	47	0	92	0	0	14:92873226_A_T	296525	T	A	0.682862	0.87	0.00120068	0.00746136	0.00835657	0.0267841	0.998302
rs10139550	28	14	100145710	106.343	3	2.23462	12	0.348323	0.00210529	0.055349	0.0377441	0.0729538	0.0106861	48	0.0106861	34.8323	7.18109e-10	0.055349	0.00898224	1.33628e-07	0.0630799	0.011961	2.36054e-09	48	0.0106861	34	7.15243e-11	0	14:100145710_C_G	296525	C	G	0.581733	1.2e-06	-0.034539	0.00710266	0.00795484	23.5772	0.983132
rs10140369	29	14	27537146	19.0155	1	5.16943	17	0.768356	0.0531125	0.0348802	-0.00105481	0.0708153	4.80689e-20	45	4.80689e-20	76.8356	0.0571146	0.0348802	0.0183345	0.497651	0.030694	0.0452587	1.57416e-18	45	4.80689e-20	76	2.73225e-17	0	14:27537146_C_T	296525	T	C	0.972787	0.37	0.0206737	0.0233025	0.0260983	0.803665	0.939968
rs10154182	30	21	39830620	43.6843	1	6.69314	16	0.757828	0.0237013	0.0184258	-0.00616937	0.043021	2.10222e-19	47	2.10222e-19	75.7828	0.142014	0.0184258	0.0125488	0.425374	0.0219762	0.0275691	1.52389e-19	47	2.10222e-19	75	4.07768e-18	0	21:39830620_C_T	296525	C	T	0.869367	0.53	0.0067839	0.0106817	0.0119633	0.394392	0.933436
rs1015673	31	17	34477386	59.2244	1	4.01115	17	0.71761	0.0167334	-0.000634095	-0.0293166	0.0280484	3.60823e-10	30	3.60823e-10	71.761	0.965439	-0.000634096	0.0146342	0.571156	0.0166406	0.0293823	5.67241e-11	30	3.60823e-10	71	2.76942e-10	0	17:34477386_C_T	296525	C	T	0.555413	0.84	-0.0016424	0.00812179	0.00909624	0.040761	0.768378
rs10168194	32	2	228986980	247.864	3	2.44406	15	0.532431	0.00448761	0.0475583	0.0297214	0.0653952	1.13112e-05	47	1.13112e-05	53.2431	1.73381e-07	0.0475583	0.00910062	8.24511e-05	0.0558493	0.0141852	1.41382e-11	47	1.13112e-05	53	2.73561e-12	0	2:228986980_C_G	296525	G	C	0.658949	0.11	-0.011622	0.00732472	0.00820354	2.55422	0.999944
rs10177060	33	2	20062043	39.9547	1	4.26268	17	0.721282	0.0206763	0.0370793	0.00861738	0.0655413	2.0091e-12	37	2.0091e-12	72.1282	0.0106683	0.0370793	0.0145217	0.203264	0.0377556	0.0296749	8.38832e-13	37	2.0091e-12	72	2.5508e-12	0	2:20062043_A_G	296525	G	A	0.822457	0.97	-0.000299207	0.00940215	0.0105302	0.00141438	1
rs10230882	34	7	147929290	163.398	1	6.54874	15	0.712236	0.0102787	0.0186434	0.000542324	0.0367444	9.17209e-15	48	9.17208e-15	71.2236	0.0435198	-0.0186434	0.0092354	0.150638	-0.02635	0.0183332	4.51439e-14	48	9.17208e-15	71	2.74297e-13	0	7:147929290_A_G	296525	G	A	0.63881	0.98	-0.000198042	0.00727396	0.00814669	0.000628449	0.984296
rs10253378	35	7	149681236	166.197	1	6.85504	15	0.761023	0.0458412	0.0419149	0.00142618	0.0824037	4.87626e-14	32	4.87624e-14	76.1023	0.0424581	0.0419149	0.0206579	0.12524	0.0727725	0.0474661	8.07934e-12	32	4.87624e-14	76	3.23528e-11	0	7:149681236_C_T	296525	C	T	0.951243	0.29	-0.0179109	0.0169766	0.0190135	1.11962	0.995969
rs10411346	36	19	2596031	8.78161	1	4.42883	17	0.718478	0.0129972	0.0068708	-0.0162314	0.029973	6.23129e-12	36	6.23129e-12	71.8478	0.559953	-0.00687079	0.011787	0.659133	-0.0104742	0.023745	2.06252e-11	36	6.23129e-12	71	1.05457e-10	0	19:2596031_C_T	296525	C	T	0.499995	0.41	0.00600301	0.00734284	0.00822383	0.678801	0.902033
rs10462270	37	5	17630571	33.6473	1	8.04937	18	0.770358	0.0173866	0.00830837	-0.0120645	0.0286812	3.74205e-21	47	3.74204e-21	77.0358	0.424114	0.00830837	0.0103945	0.309169	0.0236507	0.0232561	4.90067e-18	47	3.74204e-21	77	1.13529e-16	0	5:17630571_A_C	296525	C	A	0.755427	0.84	-0.00160317	0.00817881	0.0091601	0.040761	0.976856
rs10485741	38	20	10637057	30.1142	1	4.95752	17	0.622088	0.0235142	0.037318	0.00372735	0.0709086	6.48196e-09	48	6.48197e-09	62.2088	0.0294471	-0.037318	0.0171384	0.291938	-0.0316822	0.0300625	6.72468e-12	48	6.48197e-09	62	2.341e-11	0	20:10637057_C_T	296525	T	C	0.925201	0.12	0.0207223	0.0132183	0.0148042	2.41732	0.995346
rs10499044	39	6	107141295	115.192	2	5.08874	17	0.653332	0.0137495	0.02497	0.000814987	0.049125	2.43167e-10	47	2.43167e-10	65.3332	0.0427553	-0.02497	0.0123242	0.23074	-0.0273793	0.0228455	1.46236e-08	47	2.43167e-10	65	3.74441e-08	0	6:107141295_C_T	296525	T	C	0.851568	0.084	-0.0169015	0.00978184	0.0109555	2.98576	0.993187
rs10503714	40	8	21850656	51.1527	2	5.3655	16	0.909195	0.084889	0.0164608	-0.00942619	0.0423477	0	47	0	90.9195	0.21266	0.0164608	0.0132079	0.943845	0.00330277	0.0468887	0	47	0	90	0	0	8:21850656_A_G	296525	A	G	0.875038	0.78	-0.00298429	0.0106696	0.0119497	0.0780191	0.997439
rs1060814	41	11	295445	0.308049	1	5.38444	15	0.729946	0.0138222	0.0278343	0.0042247	0.051444	3.60981e-12	34	3.60981e-12	72.9946	0.0208506	-0.0278343	0.012046	0.144183	-0.0371201	0.0254179	3.2295e-11	34	3.60981e-12	72	7.54228e-11	0	11:295445_A_C	296525	A	C	0.339395	0.4	0.00626339	0.00746574	0.00836148	0.708326	0.988216
rs10740338	42	10	72111481	95.2854	1	4.10479	14	0.609504	0.00724775	0.0167881	-0.00250013	0.0360764	3.22584e-08	47	3.22584e-08	60.9504	0.0880239	-0.0167882	0.00984114	0.457748	-0.0126928	0.0170932	9.95478e-12	47	3.22584e-08	60	4.50761e-11	0	10:72111481_A_G	296525	A	G	0.221551	0.18	0.0112491	0.00839089	0.00939763	1.79762	0.997319
rs10762852	43	10	80932877	106.527	1	5.48906	16	0.659552	0.0104662	0.0111765	-0.0104078	0.0327609	4.00486e-10	44	4.00486e-10	65.9552	0.31016	0.0111765	0.0110126	0.252934	0.0229569	0.0200803	1.41819e-10	44	4.00486e-10	65	7.76253e-10	0	10:80932877_C_T	296525	C	T	0.764028	0.93	0.000675616	0.00822203	0.00920851	0.00771671	0.993107
rs10783852	44	12	58233298	72.3355	1	-7.42848	18	0.759503	0.0138568	0.00357899	-0.0153827	0.0225407	3.03144e-19	46	3.03143e-19	75.9503	0.711427	0.00357899	0.00967452	0.990618	0.000248484	0.0211326	6.44485e-16	46	3.03143e-19	75	1.0003e-14	1		NA			NA	NA	NA	NA	NA	NA	NA
rs10841071	45	12	8403145	20.7073	1	6.33751	15	0.789049	0.0338689	0.0146397	-0.0161403	0.0454196	1.88578e-18	35	1.88579e-18	78.9049	0.351231	0.0146397	0.0157044	0.454812	0.0283103	0.0378776	1.40368e-15	35	1.88579e-18	78	1.73487e-14	0	12:8403145_C_T	296525	T	C	0.875782	0.53	0.00680883	0.0109261	0.012237	0.394392	0.960961
rs10846601	46	12	124585152	147.946	1	-5.977	15	0.761922	0.0127423	-0.000255438	-0.0179732	0.0174624	2.43376e-20	48	2.43376e-20	76.1922	0.977457	0.000255438	0.00903986	0.972001	-0.000692324	0.0197252	9.5143e-21	48	2.43376e-20	76	4.19692e-19	0	12:124585152_C_T	296525	C	T	0.64868	0.28	0.00794147	0.00735276	0.00823494	1.16709	0.98844
rs10850423	47	12	115426199	135.194	1	7.50448	15	0.76758	0.0208766	0.00822729	-0.0145828	0.0310374	2.42401e-20	46	2.42401e-20	76.758	0.479609	-0.00822729	0.011638	0.379834	-0.0223753	0.0254786	1.4363e-17	46	2.42401e-20	76	3.04285e-16	0	12:115426199_G_T	296525	T	G	0.81691	0.51	-0.005911	0.00902114	0.0101035	0.434067	0.989816
rs10857796	48	1	110235032	138.992	1	4.80082	16	0.796014	0.0472305	0.0406852	0.00552905	0.0758414	1.96881e-20	37	1.96881e-20	79.6014	0.0233164	-0.0406852	0.0179371	0.299565	-0.0433943	0.0418312	4.08188e-23	37	1.96881e-20	79	1.50224e-21	0	1:110235032_A_G	296525	A	G	0.0871213	0.81	0.00348519	0.0142895	0.016004	0.0578047	0.747103
rs10869324	49	9	76723956	86.504	1	5.22561	17	0.893997	0.0496702	0.0326528	0.0104095	0.0548961	0	45	0	89.3997	0.00401225	-0.0326528	0.0113488	0.255979	-0.0412043	0.0362731	0	45	0	89	0	0	9:76723956_A_G	296525	A	G	0.781025	0.5	0.00734308	0.010768	0.0120599	0.454936	0.609803
rs10890302	50	1	44923598	72.0129	2	-5.6639	17	0.868352	0.0756941	0.0216726	-0.0087836	0.0521288	0	47	0	86.8352	0.163104	0.0216726	0.0155392	0.825869	0.00982813	0.0446728	0	47	0	86	0	0	1:44923598_C_T	296525	T	C	0.081519	0.61	-0.00665497	0.01291	0.0144589	0.260175	0.982153
rs10962380	51	9	16328006	35.3821	1	5.97677	15	0.664296	0.0110372	0.0175564	-0.00337909	0.0384919	3.53586e-11	48	3.53586e-11	66.4296	0.100255	-0.0175564	0.0106816	0.316502	-0.01992	0.0198868	6.15243e-10	48	3.53586e-11	66	2.04315e-09	0	9:16328006_A_C	296525	C	A	0.804684	0.39	-0.00762483	0.00879513	0.00985037	0.738942	0.993999
rs10971193	52	9	32896388	58.7414	1	7.14479	18	0.70607	0.00877985	0.0208678	0.00388395	0.0378516	3.1819e-14	48	3.18189e-14	70.607	0.0160323	-0.0208678	0.00866537	0.0496576	-0.0333756	0.0170032	2.34161e-12	48	3.18189e-14	70	7.88658e-12	0	9:32896388_C_T	296525	T	C	0.431027	0.96	0.000354209	0.00711757	0.00797154	0.00251538	0.992042
rs10971576	53	9	33579921	59.5859	1	-4.83672	15	0.714787	0.0199594	-0.00251404	-0.0326986	0.0276706	7.69195e-11	33	7.69194e-11	71.4787	0.870327	-0.00251404	0.0154006	0.844872	0.00599066	0.0306168	4.18805e-10	33	7.69194e-11	71	2.05188e-09	1		NA			NA	NA	NA	NA	NA	NA	NA
rs10981707	54	9	116026034	136.586	1	3.56708	16	0.67215	0.0151908	0.0261687	0.00198966	0.0503477	1.11435e-11	48	1.11435e-11	67.215	0.033901	-0.0261687	0.0123365	0.315863	-0.0231023	0.0230332	1.35608e-13	48	1.11435e-11	67	7.07139e-13	0	9:116026034_A_G	296525	A	G	0.795047	0.63	0.00423538	0.00885663	0.00991925	0.232061	0.943836
rs10988337	55	9	132111298	156.231	1	4.83772	4	0.698886	0.0157002	0.0126187	-0.0113668	0.0366042	1.23241e-12	44	1.23241e-12	69.8886	0.302478	0.0126187	0.0122377	0.139667	0.0362961	0.0245737	1.30858e-10	44	1.23241e-12	69	7.16783e-10	0	9:132111298_A_G	296525	A	G	0.828872	0.053	0.0185978	0.00960213	0.0107542	3.74392	0.92244
rs1105985	56	1	71953123	102.837	1	7.34276	18	0.733289	0.0123034	0.0153083	-0.00346636	0.034083	7.83233e-17	48	7.83233e-17	73.3289	0.110021	-0.0153083	0.00957908	0.159349	-0.0278008	0.0197552	1.00768e-13	48	7.83233e-17	73	6.9181e-13	0	1:71953123_A_G	296525	G	A	0.259659	0.4	0.00682135	0.00818051	0.00916201	0.708326	0.972658
rs11101766	57	10	134887846	181.606	1	6.10777	17	0.745251	0.0570024	0.0241382	-0.0246509	0.0729274	1.18302e-11	29	1.18302e-11	74.5251	0.332204	-0.0241382	0.0248929	0.326457	-0.0571374	0.0582278	5.56406e-10	29	1.18302e-11	74	2.29741e-09	0	10:134887846_G_T	296525	G	T	0.974443	0.66	0.0102585	0.0236363	0.0264722	0.193524	0.88078
rs11114594	58	12	81143463	97.6361	2	-4.81175	17	0.731219	0.0209657	0.0085559	-0.0163996	0.0335114	2.65478e-16	47	2.65478e-16	73.1219	0.501605	0.0085559	0.0127326	0.941123	0.00193324	0.0261748	2.52049e-16	47	2.65478e-16	73	4.11509e-15	0	12:81143463_C_T	296525	C	T	0.810928	0.18	0.0120811	0.00892452	0.00999528	1.79762	0.993135
rs11128158	59	3	66668365	89.8356	1	4.24764	14	0.588313	0.006204	0.00502318	-0.0134929	0.0235393	1.62826e-07	48	1.62826e-07	58.8313	0.594925	-0.00502318	0.00944717	0.855452	-0.00286637	0.0157349	3.75276e-10	48	1.62826e-07	58	1.74341e-09	0	3:66668365_A_G	296525	A	G	0.311811	0.84	-0.00155267	0.00765084	0.00856879	0.040761	0.979963
rs11150714	60	16	29283704	54.8206	1	5.52112	15	0.73168	0.0163469	0.0145549	-0.00839341	0.0375033	4.17805e-15	43	4.17805e-15	73.168	0.21383	-0.0145549	0.0117086	0.381836	-0.0211587	0.0241947	5.35581e-16	43	4.17805e-15	73	6.31745e-15	0	16:29283704_C_T	296525	C	T	0.693079	0.052	-0.015876	0.00817921	0.00916055	3.77577	0.844948
rs11182146	61	12	43937403	57.7629	1	5.5931	14	0.900101	0.0417036	0.0386545	0.0195709	0.0577381	0	48	0	90.0101	7.18793e-05	0.0386545	0.00973671	0.407405	0.0264663	0.031946	0	48	0	90	0	0	12:43937403_C_T	296525	T	C	0.761976	0.083	-0.0142325	0.00820444	0.00918881	3.00516	0.989885
rs11191416	62	10	104604916	130.614	3	-2.28224	40	0.211668	0.00205721	0.0792275	0.0548273	0.103628	0.10241	48	0.10241	21.1668	1.9655e-10	-0.0792275	0.0124493	1.19618e-08	-0.0872698	0.0153098	7.99712e-10	48	0.10241	21	1.90286e-11	0	10:104604916_G_T	296525	T	G	0.90953	3.3e-05	0.0505331	0.012163	0.0136223	17.2367	0.998897
rs11223858	63	11	134350107	160.407	1	3.51353	18	0.748649	0.026026	0.014298	-0.0152066	0.0438026	4.42062e-15	38	4.42062e-15	74.8649	0.342213	0.014298	0.0150536	0.80999	0.00756405	0.0314593	6.01293e-17	38	4.42062e-15	74	8.77774e-16	0	11:134350107_C_T	296525	C	T	0.801023	0.9	-0.00116315	0.00915639	0.010255	0.0157908	0.903108
rs112578171	64	14	101557056	109.123	1	3.20214	17	0.695488	0.0993709	0.073066	0.00541827	0.140714	1.9165e-10	36	1.9165e-10	69.5488	0.0342643	0.073066	0.0345148	0.32146	0.0661756	0.0667455	1.06882e-09	36	1.9165e-10	69	2.35851e-09	0	14:101557056_C_T	296525	T	C	0.940746	0.76	-0.0044632	0.0147877	0.0165619	0.0933185	0.985542
rs113471895	65	16	18736268	37.1553	1	5.21	15	0.7858	0.0357659	0.021089	-0.0126078	0.0547858	1.27889e-16	32	1.27889e-16	78.58	0.21996	-0.021089	0.0171925	0.913454	-0.00438172	0.0403164	6.20715e-18	32	1.27889e-16	78	1.27615e-16	1		NA			NA	NA	NA	NA	NA	NA	NA
rs113765247	66	11	49287169	66.6714	2	5.02521	17	0.794877	0.10412	0.0426965	-0.0135928	0.0989858	3.08072e-17	31	3.08072e-17	79.4877	0.137102	0.0426965	0.0287196	0.650377	0.0321301	0.07089	1.07493e-15	31	3.08072e-17	79	1.10436e-14	0	11:49287169_A_C	296525	C	A	0.942058	0.28	0.0162214	0.0150953	0.0169064	1.16709	0.973685
rs1147338	67	9	132205249	157.046	1	6.88076	15	0.792097	0.0230673	-0.00115088	-0.0252803	0.0229785	7.83335e-21	39	7.83336e-21	79.2097	0.92552	-0.00115088	0.0123111	0.574563	0.0163534	0.0291326	9.40646e-20	39	7.83336e-21	79	3.26387e-18	0	9:132205249_A_C	296525	A	C	0.832822	0.71	0.00347999	0.00944321	0.0105762	0.138277	1
rs114865133	68	22	25411878	23.7339	1	4.84953	17	0.851296	0.0808002	0.0580141	0.0198216	0.0962065	1.0598e-30	35	1.0598e-30	85.1296	0.00290919	-0.0580141	0.0194863	0.183916	-0.0769694	0.0579243	7.00968e-39	35	1.0598e-30	85	7.33388e-36	1		NA			NA	NA	NA	NA	NA	NA	NA
rs115594766	69	19	11190110	31.8729	3	-2.26989	47	0.357347	0.00623945	0.122412	0.0920271	0.152797	0.00986349	46	0.00986349	35.7347	2.87824e-15	-0.122412	0.0155029	1.75068e-11	-0.139275	0.0207087	3.40927e-14	46	0.00986349	35	1.35108e-16	0	19:11190110_A_G	296525	A	G	0.878725	1.2e-23	0.106883	0.0106652	0.0119448	NA	0.998288
rs11571788	70	13	32959236	30.2091	1	5.08393	15	0.695174	0.074173	0.00364757	-0.0492628	0.0565579	2.29815e-12	44	2.29815e-12	69.5174	0.892519	0.00364757	0.0269956	0.537677	0.0325485	0.0528102	8.6714e-11	44	2.29815e-12	69	5.49745e-10	0	13:32959236_C_T	296525	C	T	0.958708	0.4	0.0151889	0.0181034	0.0202754	0.708326	0.929996
rs115739081	71	2	132137604	153.148	1	3.44434	15	0.692443	0.113979	0.135436	0.0564147	0.214457	7.84525e-09	30	7.84525e-09	69.2443	0.000781633	0.135436	0.0403177	0.0382753	0.166822	0.0805168	4.48688e-09	30	7.84525e-09	69	3.71161e-09	0	2:132137604_A_G	296525	A	G	0.993148	0.32	0.0481417	0.0481974	0.0539801	0.988946	0.953896
rs115820075	72	6	30416926	50.6069	1	7.38813	15	0.805654	0.027848	0.0294483	0.00209696	0.0567996	8.87682e-20	33	8.87678e-20	80.5654	0.0348386	0.0294483	0.013955	0.155485	0.0500606	0.0352434	9.50581e-18	33	8.87678e-20	80	1.23625e-16	1		NA			NA	NA	NA	NA	NA	NA	NA
rs11607547	73	11	25156010	44.1139	1	3.8719	16	0.623859	0.00592813	0.0110456	-0.0059194	0.0280107	7.61269e-09	47	7.6127e-09	62.3859	0.201921	-0.0110456	0.00865579	0.55132	-0.00899989	0.015106	3.00048e-09	47	7.6127e-09	62	1.1637e-08	0	11:25156010_A_G	296525	A	G	0.434057	0.52	-0.00457932	0.0070864	0.00793663	0.413893	0.994401
rs11665492	74	18	9062964	28.2296	1	3.89103	14	0.82085	0.0348398	0.0337155	0.00925458	0.0581763	1.08312e-31	48	1.08311e-31	82.085	0.00690273	0.0337155	0.0124803	0.673245	0.0131551	0.0311953	0	48	1.08311e-31	82	7.85527e-39	0	18:9062964_C_T	296525	C	T	0.881031	0.16	-0.0151683	0.0107958	0.0120911	1.97423	0.988237
rs11720960	75	3	123957942	136.724	1	4.98225	34	0.620567	0.0237528	0.0566256	0.0216777	0.0915735	2.13265e-08	45	2.13265e-08	62.0567	0.00149474	-0.0566256	0.0178309	0.0819131	-0.0541461	0.031124	2.11967e-10	45	2.13265e-08	62	3.09087e-10	0	3:123957942_C_T	296525	T	C	0.918109	0.78	-0.00351569	0.0128569	0.0143995	0.0780191	0.968337
rs11730168	76	4	43024485	66.7929	2	-5.22096	16	0.894433	0.0382601	0.000573355	-0.0182792	0.0194259	0	48	0	89.4433	0.952468	0.000573355	0.00961881	0.515928	0.0199868	0.0307661	0	48	0	89	0	0	4:43024485_A_G	296525	G	A	0.742406	0.15	-0.0113092	0.00794969	0.00890349	2.07225	0.997117
rs117655047	77	13	114458576	129.01	1	3.67595	17	0.742306	0.0627526	0.0251923	-0.0254318	0.0758164	1.85612e-12	32	1.85612e-12	74.2306	0.329389	-0.0251923	0.0258291	0.600091	-0.0286691	0.0546839	2.97432e-14	32	1.85612e-12	74	2.96534e-13	0	13:114458576_A_G	296525	G	A	0.948833	0.42	0.0131916	0.0163183	0.0182762	0.650315	0.931737
rs11834116	78	12	18935842	35.1729	1	6.60541	18	0.735304	0.0207561	0.00914461	-0.015989	0.0342782	4.29581e-16	45	4.29581e-16	73.5304	0.475775	-0.00914461	0.0128235	0.60482	-0.0135273	0.0261406	4.1884e-13	45	4.29581e-16	73	3.37053e-12	0	12:18935842_C_T	296525	T	C	0.842211	0.66	0.00424597	0.0096265	0.0107815	0.193524	0.979535
rs11849582	79	14	106195255	114.988	1	5.54246	15	0.766982	0.0168914	-0.00395495	-0.0292022	0.0212923	8.59498e-14	30	8.59497e-14	76.6982	0.758824	0.00395495	0.0128815	0.425463	-0.0229155	0.0287529	1.40623e-12	30	8.59497e-14	76	9.24915e-12	0	14:106195255_A_G	296525	A	G	0.349672	0.15	-0.0105928	0.00738581	0.00827196	2.07225	0.977968
rs11928188	80	3	1388589	2.30012	2	5.02634	15	0.8666	0.0443775	0.0260357	0.00264437	0.049427	0	47	0	86.66	0.0291438	0.0260357	0.0119346	0.294407	0.035995	0.0343299	0	47	0	86	0	0	3:1388589_C_T	296525	C	T	0.838065	0.59	-0.00506294	0.00943674	0.010569	0.290344	0.996983
rs11977660	81	7	55162336	80.8971	1	4.59667	14	0.651357	0.00684775	0.00920801	-0.00779076	0.0262068	2.06436e-10	48	2.06436e-10	65.1357	0.288378	-0.00920801	0.008673	0.752522	-0.00496954	0.0157605	1.42799e-12	48	2.06436e-10	65	8.97381e-12	0	7:55162336_C_T	296525	T	C	0.551746	0.64	-0.00327461	0.00699491	0.00783416	0.218742	1
rs11996839	82	8	128631622	149.864	1	7.46176	15	0.709032	0.0159904	0.0165791	-0.00610598	0.0392643	1.76434e-14	48	1.76434e-14	70.9032	0.152025	0.0165791	0.0115743	0.198642	0.0298167	0.0231959	2.65401e-12	48	1.76434e-14	70	1.43099e-11	0	8:128631622_C_T	296525	T	C	0.833691	0.96	-0.000514341	0.00936336	0.0104868	0.00251538	0.990258
rs12066802	83	1	183647316	204.251	1	3.80558	48	0.464151	0.0181695	0.0637666	0.0233939	0.104139	0.000291453	48	0.000291453	46.4151	0.00196375	-0.0637666	0.0205987	0.041824	-0.0647619	0.0318198	3.00432e-08	48	0.000291453	46	3.44229e-08	0	1:183647316_A_G	296525	G	A	0.963868	0.65	0.00850983	0.0188457	0.0211068	0.2059	0.99999
rs12091844	84	1	169433273	190.991	1	5.22421	17	0.694623	0.0388937	0.0607794	0.0242384	0.0973203	2.73686e-13	48	2.73686e-13	69.4623	0.00111393	-0.0607794	0.0186437	0.220265	-0.045734	0.0373088	2.19382e-15	48	2.73686e-13	69	7.64695e-15	0	1:169433273_C_T	296525	C	T	0.950964	0.18	-0.0218434	0.0162088	0.0181535	1.79762	0.98288
rs12202197	85	6	39092967	59.656	1	5.62056	14	0.871811	0.0263059	0.0454143	0.0279385	0.0628902	0	48	0	87.1811	3.51823e-07	0.0454143	0.00891643	0.180455	0.0346328	0.0258578	0	48	0	87	0	0	6:39092967_C_T	296525	T	C	0.653856	0.0037	-0.0213248	0.0073402	0.00822088	8.42548	0.985164
rs12205812	86	6	143565660	152.559	1	3.3455	14	0.676158	0.0199164	0.0453382	0.018101	0.0725755	9.83057e-12	47	9.83059e-12	67.6158	0.00110437	0.0453382	0.0138968	0.469786	0.0203555	0.0281609	9.27361e-20	47	9.83059e-12	67	8.80724e-19	0	6:143565660_A_G	296525	G	A	0.935134	0.54	0.00872189	0.0143022	0.0160182	0.37554	0.992146
rs12215319	87	6	68846545	84.0649	1	3.54262	14	0.457772	0.0132312	0.0761375	0.0409771	0.111298	0.00037817	48	0.00037817	45.7772	2.19403e-05	0.0761375	0.0179393	0.0514161	0.051092	0.0262281	2.11395e-11	48	0.00037817	45	1.13323e-11	0	6:68846545_A_G	296525	G	A	0.942198	0.039	-0.0310217	0.0150447	0.0168498	4.26087	0.98361
rs12232417	88	16	5783316	11.3494	1	7.998	18	0.74101	0.0277005	-0.00499443	-0.0330055	0.0230166	5.02212e-17	46	5.02211e-17	74.101	0.72674	-0.00499443	0.0142916	0.921019	0.00306971	0.0309601	6.43001e-13	46	5.02211e-17	74	5.18163e-12	0	16:5783316_A_G	296525	G	A	0.912682	0.54	0.00787797	0.0129592	0.014514	0.37554	0.906919
rs12237289	89	9	113341083	133.163	1	4.42298	14	0.795124	0.020976	0.0262785	0.00564531	0.0469118	7.75742e-26	48	7.75743e-26	79.5124	0.0125527	0.0262785	0.0105274	0.569024	0.0139945	0.0245738	1.66602e-33	48	7.75743e-26	79	6.73665e-31	0	9:113341083_C_T	296525	C	T	0.810698	0.12	-0.0136365	0.00886441	0.00992796	2.41732	0.997626
rs12247608	90	10	114381360	139.091	1	4.93045	18	0.752778	0.0396481	0.0176675	-0.0142745	0.0496095	4.05839e-19	48	4.05839e-19	75.2778	0.27833	-0.0176675	0.0162973	0.210736	-0.0449117	0.035885	3.38943e-18	48	4.05839e-19	75	7.25595e-17	0	10:114381360_A_G	296525	A	G	0.895339	0.68	0.0047297	0.0113252	0.012684	0.170126	0.999293
rs12326079	91	18	3005856	8.34067	1	3.49588	15	0.740957	0.0145213	0.0417968	0.019708	0.0638856	1.08696e-14	39	1.08696e-14	74.0957	0.00020835	0.0417968	0.01127	0.0440905	0.0478917	0.0237885	8.99359e-18	39	1.08696e-14	74	3.51918e-17	0	18:3005856_G_T	296525	G	T	0.692778	0.18	0.0110202	0.00830624	0.00930282	1.79762	0.860481
rs12332384	92	5	178940593	205.255	1	5.2337	15	0.718785	0.0137392	0.0137671	-0.00932133	0.0368556	1.59367e-12	38	1.59367e-12	71.8785	0.242531	-0.0137671	0.0117801	0.636193	-0.0111981	0.0236732	9.24292e-12	38	1.59367e-12	71	4.2116e-11	0	5:178940593_C_T	296525	C	T	0.292523	0.86	0.00135337	0.00786013	0.00880319	0.0311078	0.960421
rs12431978	93	14	54801587	48.6786	2	5.67036	16	0.753152	0.0206658	0.00506756	-0.0178918	0.028027	3.63405e-19	48	3.63405e-19	75.3152	0.665305	-0.00506756	0.0117142	0.906545	-0.00304123	0.0259053	4.43738e-17	48	3.63405e-19	75	8.41328e-16	0	14:54801587_A_C	296525	A	C	0.8655	0.9	-0.00136397	0.0103989	0.0116466	0.0157908	0.967191
rs12452652	94	17	72235561	108.105	1	3.01126	4	0.675166	0.0828412	0.110098	0.0440009	0.176194	1.07501e-08	33	1.07501e-08	67.5166	0.00109572	0.110098	0.0337234	0.0728594	0.126067	0.0702829	4.46342e-12	33	1.07501e-08	67	7.64593e-12	0	17:72235561_A_C	296525	C	A	0.986617	0.49	0.0211362	0.0305143	0.0341754	0.476526	1
rs12470386	95	2	162289146	179.116	2	-4.61516	17	0.841692	0.0344139	0.0136451	-0.00916969	0.0364599	3.10409e-37	47	3.1041e-37	84.1692	0.24111	-0.0136451	0.0116404	0.703481	-0.0116602	0.0306343	6.26835e-39	47	3.1041e-37	84	1.80027e-35	0	2:162289146_C_T	296525	C	T	0.185143	0.54	0.00558103	0.00901398	0.0100955	0.37554	0.989588
rs12486117	96	3	195464760	224.25	1	3.78868	16	0.669097	0.0265236	0.0521715	0.0128281	0.0915149	3.24839e-08	32	3.24839e-08	66.9097	0.00934907	0.0521715	0.0200735	0.0734833	0.0660428	0.0368992	2.2906e-09	32	3.24839e-08	66	4.29749e-09	1		NA			NA	NA	NA	NA	NA	NA	NA
rs12509595	97	4	81182554	94.9394	3	-2.77153	47	0.165668	0.000871888	0.0503518	0.0317364	0.0689671	0.165247	48	0.165247	16.5668	1.14908e-07	0.0503518	0.0094978	2.09459e-06	0.0514338	0.0108417	4.69447e-07	48	0.165247	16	3.52626e-08	0	4:81182554_C_T	296525	T	C	0.715074	3.9e-09	-0.0455138	0.00773195	0.00865963	34.673	0.995655
rs12511340	98	4	16354220	31.1169	1	5.16461	17	0.59698	0.0122011	0.0211367	-0.00413666	0.04641	7.60468e-08	48	7.60468e-08	59.698	0.101179	-0.0211367	0.0128948	0.112773	-0.0358418	0.022601	5.21715e-09	48	7.60468e-08	59	1.52566e-08	0	4:16354220_A_G	296525	G	A	0.916446	0.9	0.00154045	0.0125866	0.0140967	0.0157908	0.994988
rs12521138	99	5	16345675	31.0543	1	7.46651	18	0.760893	0.0184517	0.0161015	-0.0053071	0.0375102	3.38201e-20	48	3.38202e-20	76.0893	0.140455	0.0161015	0.010923	0.252469	0.0269586	0.0235575	6.02778e-18	48	3.38202e-20	76	1.07581e-16	0	5:16345675_C_T	296525	T	C	0.810304	0.35	-0.00824961	0.00884108	0.00990183	0.873457	0.999609
rs12542971	100	8	133463731	156.91	1	6.43848	17	0.725957	0.034128	0.0200373	-0.0118741	0.0519487	4.53502e-16	48	4.53501e-16	72.5957	0.218447	0.0200373	0.0162816	0.467479	0.0240707	0.0331284	5.33413e-16	48	4.53501e-16	72	6.75671e-15	0	8:133463731_A_G	296525	A	G	0.89431	0.19	-0.0149675	0.0114282	0.0127994	1.71762	0.976748
rs12562475	101	1	121268653	152.287	1	-7.17665	15	0.698429	0.0221085	0.0166158	-0.012268	0.0454996	2.35452e-12	43	2.35452e-12	69.8429	0.259533	-0.0166158	0.0147369	0.56221	-0.0168538	0.0290802	2.36956e-09	43	2.35452e-12	69	8.30056e-09	0	1:121268653_C_T	296525	C	T	0.895719	0.85	-0.00234539	0.0123307	0.0138101	0.0357658	0.857917
rs12606508	102	18	43363466	63.4586	1	4.25903	14	0.630769	0.0088382	0.0199632	-0.000199797	0.0401263	2.50389e-09	48	2.50389e-09	63.0769	0.0523138	0.0199633	0.0102875	0.390036	0.0157484	0.0183216	5.08706e-15	48	2.50389e-09	63	3.86439e-14	0	18:43363466_C_T	296525	C	T	0.812055	0.85	-0.00169435	0.00892294	0.00999351	0.0357658	0.997846
rs12625612	103	20	42845674	65.0143	1	6.7627	17	0.725888	0.0124935	0.0168323	-0.0023673	0.0360318	4.60834e-16	48	4.60835e-16	72.5888	0.0857416	0.0168323	0.00979588	0.244869	0.0236459	0.0203335	7.53751e-15	48	4.60835e-16	72	6.21953e-14	0	20:42845674_C_T	296525	C	T	0.797247	0.0012	0.0283111	0.00872246	0.00976898	10.4903	0.993669
rs12684838	104	9	120666482	143.581	3	2.99383	14	0.751041	0.192292	0.101412	0.0255974	0.177226	2.15947e-16	41	2.15947e-16	75.1041	0.00874888	-0.101412	0.0386814	0.714115	-0.03231	0.0881981	5.72707e-25	41	2.15947e-16	75	2.47492e-23	0	9:120666482_A_G	296525	A	G	0.992185	0.5	0.0271734	0.0406187	0.0454921	0.454936	0.953263
rs12724123	105	1	80146951	108.481	1	7.0276	17	0.763998	0.0303512	0.0138808	-0.0131147	0.0408763	1.24105e-20	48	1.24105e-20	76.3998	0.313554	-0.0138808	0.0137735	0.130465	-0.0466807	0.030868	7.65485e-20	48	1.24105e-20	76	2.41885e-18	0	1:80146951_A_G	296525	A	G	0.0902356	0.83	-0.0027315	0.0124783	0.0139754	0.0460968	0.973973
rs12870423	106	13	112018392	124.143	2	-4.93547	16	0.862137	0.0590247	-0.00441911	-0.0329511	0.0241129	0	44	0	86.2137	0.76146	0.00441911	0.0145574	0.820073	-0.00929064	0.0408467	0	44	0	86	0	0	13:112018392_A_G	296525	G	A	0.852765	0.91	-0.00110385	0.00982159	0.011	0.0127777	1
rs1287605	107	14	89497782	83.2026	1	3.33776	16	0.709534	0.0151752	0.0123758	-0.0135686	0.0383202	4.72417e-11	35	4.72417e-11	70.9534	0.349827	-0.0123758	0.0132372	0.84686	-0.00498906	0.0258332	1.93492e-11	35	4.72417e-11	70	1.02089e-10	0	14:89497782_A_G	296525	A	G	0.55122	0.14	-0.010445	0.00699832	0.00783798	2.17796	1
rs12898426	108	15	67063327	90.3248	1	5.21409	14	0.905096	0.0489274	0.0207296	0.00042978	0.0410293	0	47	0	90.5096	0.0453429	0.0207296	0.0103572	0.543486	0.0212412	0.0349621	0	47	0	90	0	0	15:67063327_C_T	296525	C	T	0.761599	0.15	-0.0118511	0.00826284	0.00925422	2.07225	0.977186
rs12906022	109	15	79030838	102.292	1	5.64948	18	0.706882	0.0110478	0.0685155	0.0469794	0.0900516	2.07323e-11	37	2.07323e-11	70.6882	4.50356e-10	-0.0685155	0.010988	0.000893444	-0.0727203	0.0218899	6.49787e-16	37	2.07323e-11	70	6.55042e-17	1		NA			NA	NA	NA	NA	NA	NA	NA
rs12922862	110	16	1074280	2.33569	1	4.14098	17	0.671879	0.0162767	0.0124643	-0.0150091	0.0399378	5.2947e-10	40	5.2947e-10	67.1879	0.37389	-0.0124643	0.0140173	0.284026	-0.0276993	0.0258553	3.74767e-09	40	5.2947e-10	67	1.13714e-08	0	16:1074280_A_G	296525	G	A	0.83408	0.22	-0.011453	0.00936947	0.0104936	1.50437	0.994732
rs12951301	111	17	14564219	39.646	1	3.44122	16	0.64358	0.125965	0.175249	0.0917351	0.258762	2.95865e-08	38	2.95865e-08	64.358	3.90755e-05	0.175249	0.0426097	0.0662682	0.138333	0.0753201	4.32338e-14	38	2.95865e-08	64	4.44151e-14	0	17:14564219_A_G	296525	G	A	0.977978	0.53	-0.0164947	0.0264455	0.0296184	0.394392	0.801154
rs12952330	112	17	4363278	11.5821	1	6.60809	15	0.672173	0.0385824	0.0494763	0.00950327	0.0894494	1.21225e-10	43	1.21225e-10	67.2173	0.0152693	-0.0494764	0.0203948	0.0455943	-0.0823254	0.0411806	1.37288e-08	43	1.21225e-10	67	2.60617e-08	0	17:4363278_A_T	296525	T	A	0.0361895	0.58	0.0110047	0.0197317	0.0220991	0.306235	0.953213
rs13045300	113	20	19797047	45.561	1	5.62818	15	0.733804	0.0126641	0.0211277	0.0021365	0.0401188	6.89394e-17	48	6.89393e-17	73.3804	0.0292234	-0.0211276	0.00968954	0.269053	-0.0222725	0.0201516	3.44927e-16	48	6.89393e-17	73	3.01651e-15	0	20:19797047_G_T	296525	G	T	0.728191	0.86	-0.00142437	0.00783674	0.00877699	0.0311078	0.996065
rs13175566	114	5	18450614	34.4916	1	7.09638	16	0.872639	0.0504481	0.0207304	-0.0033962	0.0448571	0	48	0	87.2639	0.0921684	0.0207304	0.0123097	0.534604	0.0222618	0.0358487	0	48	0	87	0	0	5:18450614_A_G	296525	G	A	0.852543	0.062	0.0183479	0.00983487	0.0110149	3.48306	0.994165
rs13189617	115	5	134622826	142.814	2	6.2169	17	0.920196	0.0743171	-0.0012657	-0.0240496	0.0215183	0	47	0	92.0196	0.913298	-0.0012657	0.0116247	0.724953	0.0150519	0.0427796	0	47	0	92	0	0	5:134622826_C_T	296525	C	T	0.826401	0.8	-0.00234033	0.00925852	0.0103694	0.0641847	0.989406
rs13411078	116	2	209805885	222.909	1	7.5955	16	0.910253	0.0481441	0.0455383	0.0259908	0.0650859	0	47	0	91.0253	4.97184e-06	-0.0455383	0.00997341	0.0647002	-0.0635578	0.0344053	0	47	0	91	0	0	2:209805885_A_G	296525	G	A	0.724518	0.024	-0.0177156	0.00783644	0.00877666	5.09463	0.995764
rs137871161	117	21	44701697	58.3437	1	3.50694	17	0.9221	0.162733	0.0895584	0.0472534	0.131864	0	29	0	92.21	3.33671e-05	-0.0895584	0.0215846	0.379083	-0.0701338	0.0797348	0	29	0	92	0	1		NA			NA	NA	NA	NA	NA	NA	NA
rs1403162	118	7	3478963	5.82088	1	4.60084	17	0.649558	0.00644935	0.0107925	-0.00577822	0.0273633	2.605e-10	48	2.605e-10	64.9558	0.20177	-0.0107925	0.00845463	0.491588	-0.0105025	0.01527	2.06883e-10	48	2.605e-10	64	8.33926e-10	0	7:3478963_A_T	296525	T	A	0.55233	0.15	0.0100817	0.00702605	0.00786904	2.07225	0.9969
rs140634744	119	4	132769379	140.974	1	-6.22153	15	0.683391	0.0525349	0.0199854	-0.0262351	0.0662058	2.47746e-11	43	2.47746e-11	68.3391	0.396731	-0.0199854	0.0235823	0.961722	-0.00216488	0.0451087	6.35043e-10	43	2.47746e-11	68	2.53916e-09	0	4:132769379_A_G	296525	A	G	0.936078	0.91	0.00155323	0.0141798	0.0158811	0.0127777	0.997657
rs140928208	120	5	15586134	30.5503	1	-3.70175	14	0.611552	0.121347	-0.0621344	-0.14551	0.021241	1.34321e-07	42	1.34321e-07	61.1552	0.144115	-0.0621344	0.0425393	0.97925	0.00191032	0.0734473	1.97471e-10	42	1.34321e-07	61	8.08345e-10	0	5:15586134_A_G	296525	G	A	0.989716	0.85	0.00685121	0.0359407	0.0402529	0.0357658	0.918424
rs141094047	121	5	20750618	36.3424	1	-5.44555	15	0.713331	0.0906519	0.0729942	0.00859506	0.137393	9.49281e-11	33	9.49281e-11	71.3331	0.0263136	-0.0729942	0.0328573	0.383943	-0.0575527	0.0661029	5.31469e-10	33	9.49281e-11	71	1.34292e-09	1		NA			NA	NA	NA	NA	NA	NA	NA
rs1412441	122	6	167598444	192.439	1	5.46557	15	0.698161	0.0641331	0.0514915	-0.00165194	0.104635	7.50559e-11	37	7.50559e-11	69.8161	0.0575593	0.0514915	0.0271145	0.197742	0.0681051	0.0528762	2.59466e-09	37	7.50559e-11	69	6.48162e-09	0	6:167598444_C_T	296525	C	T	0.971715	0.61	0.0110421	0.0213869	0.0239529	0.260175	0.982543
rs1412444	123	10	91002927	117.685	3	-2.48896	23	0.328201	0.0018137	0.0668025	0.0493347	0.0842702	0.018371	46	0.018371	32.8201	6.60158e-14	0.0668025	0.00891227	2.85202e-09	0.0689547	0.0116087	4.07994e-12	46	0.018371	32	2.24543e-14	0	10:91002927_C_T	296525	C	T	0.656982	1.4e-11	-0.0494546	0.00732169	0.00820015	45.6693	1
rs141964310	124	10	110389	0.00320407	1	3.07583	15	0.687372	0.0889987	0.024467	-0.044796	0.09373	4.68173e-09	32	4.68173e-09	68.7372	0.488716	-0.024467	0.0353389	0.681566	-0.0271362	0.0661331	3.19866e-09	32	4.68173e-09	68	1.35321e-08	0	10:110389_A_C	296525	A	C	0.974012	0.69	0.00891674	0.0222431	0.0249118	0.159085	0.959511
rs14209	125	1	109472921	138.303	1	5.62102	34	0.645486	0.0324707	0.0441721	0.00697064	0.0813735	4.36343e-10	48	4.36343e-10	64.5486	0.0199539	-0.0441721	0.0189807	0.139499	-0.0518972	0.0351212	6.49559e-12	48	4.36343e-10	64	2.1106e-11	0	1:109472921_G_T	296525	T	G	0.954698	0.21	-0.0207834	0.0167094	0.0187142	1.57143	0.992437
rs1421954	126	5	160100111	170.386	1	6.45002	15	0.697557	0.0100167	0.0110253	-0.00746996	0.0295206	1.60599e-13	48	1.60599e-13	69.7557	0.242659	-0.0110253	0.00943655	0.426898	-0.0146101	0.0183887	3.55656e-12	48	1.60599e-13	69	2.05663e-11	0	5:160100111_G_T	296525	T	G	0.282694	0.45	-0.00581218	0.00776797	0.00869997	0.570652	0.991196
rs1422958	127	5	173422382	193.006	1	7.89998	18	0.730321	0.0184936	0.00185369	-0.0221112	0.0258186	1.35703e-15	45	1.35702e-15	73.0321	0.8795	-0.00185369	0.0122272	0.71887	-0.00904795	0.0251354	2.09439e-11	45	1.35702e-15	73	1.33088e-10	0	5:173422382_C_T	296525	C	T	0.835398	0.98	-0.000217268	0.00945588	0.0105904	0.000628449	0.996005
rs142900679	128	19	55331645	97.7552	1	3.38228	15	0.765564	0.0340578	0.0557381	0.0211477	0.0903284	7.25144e-15	33	7.25144e-15	76.5564	0.00158726	-0.0557381	0.0176485	0.0661671	-0.0708269	0.0385496	1.3162e-17	33	7.25144e-15	76	8.24367e-17	1		NA			NA	NA	NA	NA	NA	NA	NA
rs144984331	129	8	397723	0.543616	1	4.05484	15	0.690161	0.0705146	0.116065	0.05513	0.176999	3.40037e-09	32	3.40037e-09	69.0161	0.000189046	0.116065	0.0310897	0.00830707	0.158353	0.0599977	1.08547e-10	32	3.40037e-09	69	9.87353e-11	1		NA			NA	NA	NA	NA	NA	NA	NA
rs1450188	130	7	37664002	61.2374	1	5.36692	14	0.811696	0.0161655	0.0384525	0.0212483	0.0556566	2.09776e-29	48	2.09777e-29	81.1696	1.18326e-05	0.0384525	0.0087778	0.118016	0.0331706	0.0212202	3.28042e-38	48	2.09777e-29	81	8.15609e-36	0	7:37664002_A_G	296525	G	A	0.628468	0.97	-0.000274899	0.00719703	0.00806053	0.00141438	0.99675
rs145599026	131	7	76223952	92.7127	1	4.82234	15	0.741253	0.0698549	0.110944	0.0565045	0.165383	4.84086e-12	31	4.84087e-12	74.1253	6.48909e-05	0.110944	0.0277757	0.0260909	0.130657	0.058726	8.19799e-15	31	4.84087e-12	74	1.21447e-14	0	7:76223952_C_T	296525	T	C	0.994045	0.71	-0.0187583	0.0510573	0.0571832	0.138277	0.970418
rs145735629	132	22	17145314	2.47943	1	4.3305	17	0.761353	0.0203741	0.0255544	0.000427539	0.0506813	2.14545e-16	38	2.14545e-16	76.1353	0.0462272	0.0255544	0.0128201	0.23688	0.0331759	0.0280482	2.12776e-17	38	2.14545e-16	76	2.32464e-16	1		NA			NA	NA	NA	NA	NA	NA	NA
rs1466216	133	4	1071907	0.986814	1	-5.15718	14	0.605674	0.00559571	-0.0021961	-0.0191463	0.0147541	3.39202e-08	48	3.39203e-08	60.5674	0.799545	0.0021961	0.00864824	0.789674	-0.00394083	0.0147744	6.621e-10	48	3.39203e-08	60	3.03948e-09	0	4:1071907_A_G	296525	A	G	0.515408	0.014	-0.0171605	0.00700577	0.00784632	6.03814	0.996202
rs1472531	134	5	7523241	18.2274	1	4.27467	16	0.648388	0.0182874	0.0471154	0.0193931	0.0748377	3.02595e-10	48	3.02595e-10	64.8388	0.000865167	-0.0471154	0.0141443	0.00543401	-0.0735563	0.026458	8.59343e-13	48	3.02595e-10	64	1.6376e-12	0	5:7523241_A_G	296525	G	A	0.897691	0.83	0.00251817	0.0115698	0.0129579	0.0460968	0.982369
rs148111259	135	10	82008288	107.886	1	5.3792	17	0.718047	0.0258417	0.0579474	0.0273394	0.0885554	4.90629e-13	40	4.9063e-13	71.8047	0.000206747	0.0579474	0.0156166	0.115273	0.0518295	0.0329092	1.56545e-16	40	4.9063e-13	71	3.79894e-16	1		NA			NA	NA	NA	NA	NA	NA	NA
rs148517163	136	6	84037088	93.7751	1	4.43224	15	0.594219	0.0611364	0.0621554	-0.00082304	0.125134	1.00459e-06	40	1.00459e-06	59.4219	0.0530701	-0.0621554	0.0321325	0.306673	-0.0542523	0.0530726	1.56904e-08	40	1.00459e-06	59	3.1847e-08	0	6:84037088_A_G	296525	G	A	0.982349	0.48	0.0191002	0.0268925	0.0301191	0.498863	0.965956
rs150634347	137	2	173629648	191.595	1	3.31613	17	0.631909	0.219864	0.209238	0.0915091	0.326967	2.70097e-07	35	2.70097e-07	63.1909	0.000495061	-0.209238	0.060067	0.0576759	-0.199143	0.104914	5.16375e-11	35	2.70097e-07	63	5.90567e-11	0	2:173629648_A_G	296525	A	G	0.986611	0.55	-0.018933	0.0319529	0.0357866	0.357317	0.891664
rs1509018	138	1	163188584	180.775	1	4.95484	14	0.64889	0.00664306	0.0183139	0.00146997	0.0351578	2.83815e-10	48	2.83815e-10	64.889	0.0330883	0.0183139	0.008594	0.158493	0.0217946	0.0154554	6.43642e-14	48	2.83815e-10	64	3.56894e-13	0	1:163188584_C_G	296525	G	C	0.403158	0.81	-0.00171825	0.00707212	0.00792063	0.0578047	1
rs1513537	139	4	60402234	77.9903	1	6.85596	15	0.881706	0.0264019	0.0235999	0.00687964	0.0403202	0	48	0	88.1706	0.0056679	0.0235999	0.00853092	0.177807	0.0347128	0.0257602	0	48	0	88	0	0	4:60402234_G_T	296525	G	T	0.43077	0.83	0.00151858	0.00702764	0.00787082	0.0460968	0.996671
rs151411	140	4	103138628	115.804	1	8.00178	15	0.853785	0.0317088	0.00908938	-0.0115906	0.0297693	0	48	0	85.3785	0.388987	-0.00908938	0.0105512	0.374407	-0.025719	0.0289547	0	48	0	85	0	0	4:103138628_A_C	296525	A	C	0.773962	0.2	-0.0106629	0.00837199	0.00937646	1.64237	0.984723
rs1533507	141	4	8126325	21.3831	1	6.20489	15	0.799119	0.0602786	0.054541	0.0111851	0.0978969	9.72391e-17	29	9.72391e-17	79.9119	0.0136783	0.054541	0.0221208	0.197452	0.0723431	0.0561301	4.97508e-15	29	9.72391e-17	79	2.73762e-14	0	4:8126325_C_T	296525	T	C	0.95422	0.78	-0.00481473	0.0171305	0.0191858	0.0780191	1
rs1552688	142	3	73167031	100.072	1	3.37932	14	0.620853	0.00875951	0.0217556	0.0012858	0.0422254	7.38841e-09	48	7.3884e-09	62.0853	0.0372441	0.0217556	0.010444	0.251649	0.0211651	0.018463	1.42943e-12	48	7.3884e-09	62	5.93588e-12	0	3:73167031_A_G	296525	G	A	0.82445	0.12	-0.0144118	0.00922785	0.010335	2.41732	0.98623
rs1569057	143	11	95489352	103.645	1	3.89369	14	0.798901	0.029955	0.048816	0.0241422	0.0734898	1.48612e-25	46	1.48612e-25	79.8901	0.00010545	0.048816	0.0125889	0.558189	0.0179584	0.03067	6.83751e-37	46	1.48612e-25	79	2.11102e-34	0	11:95489352_A_G	296525	G	A	0.907347	0.18	-0.0169705	0.0127403	0.0142689	1.79762	0.986979
rs162185	144	6	134226147	140.764	3	-2.67889	23	0.450258	0.0033863	0.0562898	0.0382284	0.0743513	0.000508198	48	0.000508198	45.0258	1.00655e-09	-0.0562898	0.0092152	8.90465e-06	-0.0591725	0.0133206	1.16222e-09	48	0.000508198	45	4.03751e-11	0	6:134226147_C_T	296525	T	C	0.58672	9.7e-16	0.0570418	0.0071035	0.00795578	64.432	0.985607
rs16856093	145	3	170990223	180.362	1	5.5926	14	0.893548	0.0342628	0.030247	0.0123049	0.048189	0	48	0	89.3548	0.00095271	0.030247	0.00915428	0.455626	0.0216876	0.0290692	0	48	0	89	0	0	3:170990223_C_G	296525	G	C	0.673988	0.25	0.00847923	0.00741774	0.00830772	1.3233	0.998287
rs16895768	146	5	66170532	76.6914	1	6.06385	15	0.894604	0.0540578	0.0260224	0.00342918	0.0486157	0	47	0	89.4604	0.0239803	0.0260224	0.0115274	0.146504	0.0539364	0.0371465	0	47	0	89	0	0	5:66170532_C_T	296525	T	C	0.822327	0.88	0.00140533	0.00915158	0.0102496	0.0227917	0.983543
rs16896868	147	4	18293651	33.9078	1	5.83159	16	0.905589	0.0698051	0.045733	0.020714	0.070752	0	43	0	90.5589	0.000340094	-0.045733	0.012765	0.523341	-0.0291528	0.0456794	0	43	0	90	0	0	4:18293651_C_T	296525	T	C	0.990283	0.75	-0.0158181	0.0505935	0.0566637	0.101531	0.475885
rs16925962	148	12	23371400	41.0667	1	4.38888	17	0.735736	0.0990858	0.0621839	0.00776282	0.116605	3.87875e-16	45	3.87876e-16	73.5736	0.0251208	-0.0621839	0.0277663	0.350489	-0.0552163	0.0591408	8.36723e-22	45	3.87876e-16	73	2.54529e-20	0	12:23371400_C_T	296525	T	C	0.977392	0.38	0.0211449	0.0239713	0.0268474	0.770702	0.986664
rs16934648	149	9	37948057	63.3025	1	5.6253	16	0.826669	0.0401363	0.0391818	0.0134919	0.0648716	2.76692e-33	48	2.76693e-33	82.6669	0.00279608	-0.0391818	0.0131073	0.0639323	-0.0625866	0.0337822	2.35818e-33	48	2.76693e-33	82	6.55837e-31	0	9:37948057_A_G	296525	A	G	0.884925	0.24	0.0127165	0.0108996	0.0122073	1.38059	0.995858
rs16982339	150	20	57538175	95.0752	1	7.02159	18	0.800104	0.0342578	0.013769	-0.0136322	0.0411702	3.22206e-24	43	3.22206e-24	80.0104	0.324686	-0.013769	0.0139805	0.619593	-0.0164441	0.0331249	9.57576e-24	43	3.22206e-24	80	6.94653e-22	0	20:57538175_A_G	296525	A	G	0.790197	0.37	0.00811512	0.00896776	0.0100437	0.803665	0.904178
rs17027186	151	1	9068213	18.5111	1	4.71483	4	0.720057	0.0408745	0.0255575	-0.0169732	0.0680881	3.51688e-11	33	3.51687e-11	72.0057	0.238885	0.0255575	0.0216997	0.238126	0.0521684	0.0442224	1.07323e-10	33	3.51687e-11	72	4.80779e-10	0	1:9068213_C_T	296525	T	C	0.931566	0.77	0.00498966	0.0168226	0.018841	0.0854831	0.669949
rs17048685	152	4	137382244	144.457	1	5.36787	15	0.798415	0.0493021	0.0376072	0.00442618	0.0707883	2.16502e-23	42	2.16502e-23	79.8415	0.026323	-0.0376072	0.0169294	0.177994	-0.0561171	0.0416621	4.36278e-28	42	2.16502e-23	79	5.79959e-26	0	4:137382244_G_T	296525	T	G	0.941706	0.82	0.00435426	0.0194571	0.0217916	0.0517767	0.579197
rs1713742	153	8	124180312	140.958	1	6.2043	15	0.752606	0.0369824	0.00469007	-0.0272067	0.0365869	5.2001e-18	45	5.2001e-18	75.2606	0.773201	-0.00469007	0.0162742	0.977414	-0.000991938	0.0350367	1.04494e-16	45	5.2001e-18	75	1.90752e-15	0	8:124180312_G_T	296525	T	G	0.0440383	0.2	-0.0217134	0.0169483	0.0189818	1.64237	0.993539
rs17158246	154	7	29635513	49.89	1	3.14362	14	0.486724	0.00893361	0.0446466	0.0174973	0.071796	0.000107454	48	0.000107454	48.6724	0.00126799	0.0446466	0.013852	0.417605	0.0173096	0.0213545	2.47187e-10	48	0.000107454	48	3.07964e-10	0	7:29635513_G_T	296525	T	G	0.911099	0.4	0.0102975	0.0123593	0.0138422	0.708326	0.998331
rs1746050	155	10	44777188	67.1748	3	-2.40289	3	0.363046	0.00392742	0.0924338	0.0692608	0.115607	0.00754644	48	0.00754644	36.3046	5.3653e-15	-0.0924337	0.0118231	3.19663e-08	-0.0901116	0.0162941	1.10457e-13	48	0.00754644	36	4.37626e-16	0	10:44777188_A_C	296525	C	A	0.85836	1.4e-07	0.0533824	0.0101446	0.0113617	27.7228	0.998169
rs17529509	156	4	100351436	113.362	1	5.88944	17	0.697596	0.0232515	0.0149351	-0.0142192	0.0440895	8.7063e-13	45	8.70629e-13	69.7596	0.315356	0.0149351	0.0148749	0.458668	0.0213355	0.0287912	1.62219e-11	45	8.70629e-13	69	9.21328e-11	0	4:100351436_A_C	296525	C	A	0.905945	0.22	-0.0144954	0.0119102	0.0133392	1.50437	0.996478
rs1768110	157	14	95362249	95.3661	1	4.86238	17	0.634557	0.00620255	0.0098554	-0.00694154	0.0266523	1.62413e-09	48	1.62413e-09	63.4557	0.25015	-0.0098554	0.00857002	0.38219	-0.013191	0.015095	7.42079e-09	48	1.62413e-09	63	2.69382e-08	0	14:95362249_C_T	296525	C	T	0.426554	0.83	-0.00152334	0.00705254	0.0078987	0.0460968	0.99899
rs17836488	158	9	24539902	47.1046	1	5.25766	16	0.61039	0.0137716	0.0292445	0.0024923	0.0559967	4.08759e-08	46	4.08758e-08	61.039	0.0321485	-0.0292445	0.0136493	0.150737	-0.0348615	0.024261	7.00804e-10	46	4.08758e-08	61	1.92913e-09	0	9:24539902_A_G	296525	A	G	0.892004	0.018	0.0272284	0.0114997	0.0128794	5.59615	0.96149
rs180256	159	7	93545331	109.88	1	6.60029	15	0.768112	0.0156661	0.00900384	-0.0109309	0.0289386	5.19678e-20	45	5.19678e-20	76.8112	0.376023	-0.00900384	0.010171	0.593025	-0.0119614	0.0223804	4.57044e-20	45	5.19678e-20	76	1.60077e-18	0	7:93545331_A_T	296525	T	A	0.461949	0.72	0.00268767	0.00763496	0.008551	0.128493	0.831726
rs182692237	160	2	131258417	152.241	1	4.671	15	0.789758	0.0421232	0.0534943	0.0160278	0.0909609	3.96841e-16	30	3.9684e-16	78.9758	0.0051354	-0.0534944	0.0191159	0.151338	-0.0635029	0.0442584	8.66049e-18	30	3.9684e-16	78	6.63219e-17	1		NA			NA	NA	NA	NA	NA	NA	NA
rs182742303	161	20	1561212	6.39644	2	5.62477	18	0.733984	0.0214723	0.00358909	-0.0222867	0.0294648	1.21287e-15	44	1.21286e-15	73.3984	0.785733	0.00358908	0.0132022	0.634017	0.0129428	0.0271862	9.14728e-15	44	1.21286e-15	73	1.24818e-13	1		NA			NA	NA	NA	NA	NA	NA	NA
rs185918057	162	19	35685537	59.523	1	7.47672	17	0.711617	0.0264182	-0.00376621	-0.0334485	0.0259161	6.74432e-14	45	6.74432e-14	71.1617	0.803602	-0.00376621	0.0151443	0.625701	0.0153187	0.0314045	3.03915e-10	45	6.74431e-14	71	1.608e-09	0	19:35685537_G_T	296525	G	T	0.88726	0.72	0.00402209	0.0110963	0.0124276	0.128493	0.980991
rs1868167	163	3	108449966	120.453	1	7.92892	18	0.792605	0.0231753	0.0175913	-0.00503569	0.0402182	7.16648e-24	45	7.16647e-24	79.2605	0.127566	0.0175913	0.0115446	0.410578	0.0218699	0.0265773	4.18517e-21	45	7.16647e-24	79	1.52611e-19	0	3:108449966_A_G	296525	A	G	0.21946	0.72	0.00300576	0.00845236	0.00946647	0.128493	0.984741
rs186965509	164	20	26297693	51.7537	1	-4.0842	15	0.756616	0.0215855	0.0149954	-0.0144252	0.0444161	6.84282e-13	30	6.84282e-13	75.6616	0.317807	-0.0149954	0.0150108	0.82501	-0.00717706	0.0324598	1.95667e-12	30	6.84282e-13	75	1.10835e-11	1		NA			NA	NA	NA	NA	NA	NA	NA
rs187922913	165	17	43662806	68.799	1	4.57187	16	0.742017	0.104804	0.00879336	-0.0577685	0.0753553	4.2454e-12	31	4.24541e-12	74.2017	0.795692	-0.00879336	0.0339608	0.733863	-0.0243888	0.0717335	9.76846e-14	31	4.24541e-12	74	8.72923e-13	1		NA			NA	NA	NA	NA	NA	NA	NA
rs188774658	166	1	24287877	46.641	1	4.86501	16	0.744577	0.0293012	0.0105365	-0.0232452	0.0443182	5.59599e-13	33	5.59598e-13	74.4577	0.540992	-0.0105365	0.0172359	0.849795	-0.00688317	0.0363458	4.80142e-14	33	5.59598e-13	74	4.73663e-13	1		NA			NA	NA	NA	NA	NA	NA	NA
rs1888747	167	9	86155551	100.42	1	5.06354	14	0.788462	0.0164859	0.0161365	-0.00277036	0.0350434	4.22536e-24	47	4.22535e-24	78.8462	0.0943713	-0.0161365	0.00964655	0.719155	-0.00790013	0.0219699	3.58076e-30	47	4.22535e-24	78	1.04662e-27	0	9:86155551_C_G	296525	C	G	0.286293	0.45	-0.00589074	0.00772736	0.00865449	0.570652	0.995843
rs189707372	168	4	9176531	23.1975	1	5.48863	15	0.805919	0.0297823	0.0193471	-0.0105047	0.0491989	3.67847e-18	30	3.67847e-18	80.5919	0.20399	0.0193471	0.0152308	0.729628	0.0127553	0.0369054	4.43423e-18	30	3.67847e-18	80	7.95943e-17	1		NA			NA	NA	NA	NA	NA	NA	NA
rs190166646	169	9	10828327	25.0352	1	4.02656	17	0.620332	0.0978971	0.12768	0.0487514	0.206608	4.8357e-07	36	4.8357e-07	62.0332	0.0015214	0.12768	0.0402702	0.0755816	0.127851	0.0719512	3.14803e-08	36	4.8357e-07	62	2.71309e-08	0	9:10828327_C_G	296525	C	G	0.996535	0.062	0.121346	0.0651241	0.0729377	3.48306	0.93127
rs1907236	170	10	122888805	152.78	3	-2.33363	14	0.779866	0.08772	-0.0837507	-0.128234	-0.0392669	9.64028e-22	45	9.6403e-22	77.9866	0.000224191	-0.0837507	0.0226962	0.603761	0.0300743	0.0579468	5.00253e-36	45	9.6403e-22	77	1.66868e-32	0	10:122888805_C_G	296525	C	G	0.0284492	0.44	-0.017638	0.0229572	0.0257116	0.596282	0.933172
rs1908378	171	5	38118633	58.3153	1	4.17539	14	0.684865	0.00945882	0.0401575	0.0212168	0.0590982	4.18262e-12	46	4.18262e-12	68.4865	3.24649e-05	-0.0401575	0.00966382	0.0836841	-0.0318009	0.0183852	1.49063e-18	46	4.18262e-12	68	4.69731e-18	0	5:38118633_A_G	296525	A	G	0.314754	0.62	-0.00390807	0.00780343	0.00873969	0.245868	0.922564
rs191091030	172	3	75757477	103.87	1	4.48247	15	0.771251	0.0451368	0.0668415	0.0273314	0.106352	4.9996e-15	32	4.9996e-15	77.1252	0.000913872	0.0668415	0.0201586	0.0394176	0.0924353	0.0448759	2.51446e-17	32	4.9996e-15	77	1.3595e-16	1		NA			NA	NA	NA	NA	NA	NA	NA
rs1926062	173	20	54795923	86.4725	1	4.71696	14	0.907075	0.0618705	0.0505403	0.0281877	0.0728929	0	48	0	90.7075	9.35499e-06	-0.0505403	0.0114046	0.345994	-0.0364692	0.0386986	0	48	0	90	0	0	20:54795923_A_G	296525	G	A	0.185628	0.26	-0.0106289	0.00950978	0.0106508	1.26876	0.963996
rs192612025	174	11	71467762	80.0647	1	3.96373	15	0.765236	0.108444	0.0545118	-0.0103389	0.119362	1.23697e-13	30	1.23696e-13	76.5236	0.0994564	-0.0545118	0.0330877	0.65783	-0.0315523	0.0712383	1.5413e-15	30	1.23696e-13	76	1.37834e-14	1		NA			NA	NA	NA	NA	NA	NA	NA
rs1947468	175	8	15631727	38.1259	1	5.54991	16	0.732508	0.0117886	0.0213313	0.00212299	0.0405397	1.69449e-15	44	1.69449e-15	73.2508	0.0295113	0.0213313	0.00980035	0.340442	0.0193218	0.0202685	1.69073e-18	44	1.69449e-15	73	2.84235e-17	0	8:15631727_C_T	296525	T	C	0.250153	0.55	-0.00481445	0.00805709	0.00902378	0.357317	0.988717
rs1988293	176	7	23899212	41.0091	1	6.6307	17	0.852885	0.022972	0.0218438	0.00398682	0.0397008	0	47	0	85.2885	0.016505	0.0218438	0.00911087	0.244297	0.0289314	0.0248485	0	47	0	85	0	0	7:23899212_C_T	296525	T	C	0.280522	0.047	0.015392	0.00774992	0.00867976	3.94539	0.995216
rs2005658	177	8	12530823	33.0697	1	4.20588	15	0.792064	0.0276478	0.0243385	-0.00493034	0.0536073	2.2081e-17	32	2.2081e-17	79.2064	0.103142	-0.0243385	0.0149333	0.328472	-0.0337086	0.0344953	4.8371e-18	32	2.2081e-17	79	8.81369e-17	0	8:12530823_A_G	296525	G	A	0.751362	0.98	-0.000210326	0.00818626	0.00916845	0.000628449	0.967066
rs2023936	178	7	19039067	33.8332	1	-3.33233	40	0	0	0.0665805	0.0473927	0.0857682	0.613619	48	0.613619	0	1.03919e-11	0.0665805	0.00978985	1.03919e-11	0.0665805	0.00978985	6.23966e-10	48	0.613619	0	3.36149e-12	0	7:19039067_C_G	296525	C	G	0.801895	1.4e-11	-0.0594368	0.00879452	0.00984969	45.6693	0.98609
rs2049129	179	11	18305333	31.3174	1	4.2846	16	0.87265	0.0450764	0.0663573	0.0422257	0.090489	0	43	0	87.265	7.06462e-08	-0.0663573	0.0123123	0.133991	-0.0531087	0.0354401	0	43	0	87	0	0	11:18305333_C_T	296525	T	C	0.82086	0.11	-0.0145055	0.00907915	0.0101685	2.55422	1
rs2060398	180	2	205944963	217.725	1	3.63719	17	0.630433	0.00919158	0.00742658	-0.0134441	0.0282973	3.74669e-09	47	3.74669e-09	63.0433	0.485534	0.00742658	0.0106485	0.703122	0.00709654	0.0186207	1.62072e-09	47	3.74669e-09	63	7.44394e-09	0	2:205944963_C_T	296525	C	T	0.256016	0.56	-0.00463732	0.0079899	0.00894853	0.339704	0.994209
rs2078711	181	8	18013316	43.0588	1	5.58848	16	0.645931	0.0222562	0.0326414	0.000466897	0.064816	2.07156e-09	44	2.07156e-09	64.5931	0.0467668	-0.0326414	0.0164159	0.0792285	-0.0543621	0.0309724	1.36384e-08	44	2.07156e-09	64	4.21486e-08	0	8:18013316_C_T	296525	C	T	0.934852	0.034	0.0301516	0.0142037	0.0159079	4.4947	0.990923
rs2080222	182	7	19572851	34.6049	1	-8.29827	18	0.804698	0.0158891	0.0105169	-0.00692199	0.0279558	8.13863e-28	48	8.13864e-28	80.4698	0.237206	0.0105169	0.00889755	0.83318	0.00446298	0.0211892	4.87301e-25	48	8.13864e-28	80	4.85416e-23	0	7:19572851_G_T	296525	T	G	0.377264	0.035	-0.0154048	0.00730135	0.00817737	4.44518	0.992735
rs2092587	183	6	227205	0.442905	1	5.67183	15	0.714948	0.0152789	0.0199453	-0.00212497	0.0420155	9.83202e-15	47	9.83202e-15	71.4948	0.0765184	-0.0199453	0.0112605	0.120518	-0.0353827	0.0227892	1.81935e-14	47	9.83202e-15	71	1.42355e-13	0	6:227205_A_G	296525	A	G	0.803606	0.31	0.00950428	0.0094094	0.0105383	1.03068	0.881076
rs210381	184	14	54107791	47.5298	1	4.63232	14	0.752226	0.0108977	0.0164736	-0.00035873	0.0333059	4.77337e-19	48	4.77338e-19	75.2226	0.0550865	-0.0164736	0.00858808	0.3776	-0.0160893	0.018235	2.26825e-23	48	4.77338e-19	75	1.14961e-21	0	14:54107791_A_G	296525	G	A	0.434252	0.11	0.011164	0.00708288	0.00793268	2.55422	0.98646
rs2109695	185	7	146091479	160.579	1	6.63228	15	0.692028	0.00982965	0.0156935	-0.0029059	0.034293	4.34196e-13	48	4.34197e-13	69.2028	0.0981788	0.0156935	0.00948968	0.315396	0.0183024	0.0182302	5.88818e-12	48	4.34197e-13	69	2.73461e-11	0	7:146091479_A_G	296525	G	A	0.681244	0.23	0.0090567	0.00748282	0.00838061	1.44086	0.996986
rs2110221	186	12	7794774	18.9813	1	8.24126	18	0.821179	0.0197271	0.0206	0.00201939	0.0391807	3.7644e-31	47	3.76441e-31	82.1179	0.029782	-0.0206	0.0094801	0.203745	-0.0300433	0.0236383	1.78153e-29	47	3.76441e-31	82	3.46805e-27	1		NA			NA	NA	NA	NA	NA	NA	NA
rs2147454	187	6	23645529	46.1039	2	5.31046	16	0.746203	0.0196461	0.00284682	-0.0203371	0.0260308	5.88922e-18	47	5.88923e-18	74.6203	0.809811	-0.00284682	0.0118288	0.73139	-0.00861441	0.0250946	3.32879e-16	47	5.88923e-18	74	5.56693e-15	0	6:23645529_C_T	296525	C	T	0.818839	0.78	0.00251294	0.00904106	0.0101258	0.0780191	0.991471
rs2239504	188	12	4921301	11.9192	1	-4.32962	14	0.638907	0.0068785	-0.003371	-0.0208659	0.0141239	9.74048e-10	48	9.74049e-10	63.8907	0.705686	0.003371	0.00892611	0.710143	-0.00593101	0.015958	4.44642e-12	48	9.74049e-10	63	2.95558e-11	0	12:4921301_C_T	296525	T	C	0.67286	0.76	0.00231898	0.007464	0.00835953	0.0933185	0.985018
rs2242501	189	11	8118103	18.1102	1	-6.25682	15	0.647497	0.00834475	-0.000150947	-0.0194779	0.0191761	7.65055e-10	46	7.65054e-10	64.7497	0.987787	-0.000150946	0.0098609	0.92978	0.00157202	0.0178392	5.58658e-09	46	7.65054e-10	64	2.70273e-08	0	11:8118103_A_G	296525	A	G	0.278744	0.93	0.000665025	0.00780263	0.00873879	0.00771671	1
rs227788	190	17	3324086	9.29136	2	-3.93839	15	0.782546	0.0866905	0.066755	0.0135695	0.119941	3.04641e-16	32	3.04642e-16	78.2546	0.013893	0.0667551	0.027136	0.350987	0.0575234	0.0616756	4.06964e-17	32	3.04642e-16	78	3.92945e-16	1		NA			NA	NA	NA	NA	NA	NA	NA
rs2295256	191	1	228874049	251.068	1	5.0154	14	0.709333	0.00989999	0.00922886	-0.00865435	0.0271121	1.66022e-14	48	1.66022e-14	70.9333	0.311794	0.00922886	0.00912425	0.890746	0.00247303	0.018004	5.38445e-18	48	1.66022e-14	70	1.12372e-16	0	1:228874049_C_T	296525	C	T	0.70198	0.8	0.00197516	0.00768253	0.00860428	0.0641847	0.995658
rs2317445	192	13	113278350	126.91	3	2.9549	17	0.555512	0.0124374	0.0662499	0.0326007	0.0998992	6.54244e-05	33	6.54245e-05	55.5512	0.00011392	0.0662499	0.0171683	0.00285433	0.0825091	0.0276597	5.82581e-08	33	6.54245e-05	55	2.86535e-08	0	13:113278350_C_G	296525	C	G	0.22185	0.43	0.00654013	0.0083555	0.00935799	0.622823	1
rs2346361	193	5	135448505	144.09	1	5.00415	14	0.647541	0.00653094	0.00939439	-0.00735241	0.0261412	3.36987e-10	48	3.36987e-10	64.7541	0.271561	0.00939439	0.00854444	0.739705	0.00510575	0.0153675	1.0834e-12	48	3.36987e-10	64	6.93104e-12	0	5:135448505_G_T	296525	G	T	0.542312	0.46	-0.00514627	0.00704251	0.00788747	0.545895	0.982106
rs2353580	194	5	1871880	2.97348	1	3.91998	14	0.560717	0.0102857	0.0536342	0.0285112	0.0787572	1.42157e-06	48	1.42157e-06	56.0717	2.86105e-05	-0.0536342	0.0128181	0.075055	-0.0379463	0.0213166	6.21453e-15	48	1.42157e-06	56	7.86318e-15	0	5:1871880_A_G	296525	A	G	0.115864	0.73	0.00376782	0.0109248	0.0122356	0.119112	0.985369
rs2377463	195	4	189768662	217.592	1	8.45446	17	0.833596	0.0268898	0.023846	0.00333504	0.044357	2.43215e-35	48	2.43214e-35	83.3596	0.0226879	-0.023846	0.010465	0.0701069	-0.0493859	0.0272666	3.01923e-34	48	2.43214e-35	83	1.6645e-31	0	4:189768662_C_T	296525	C	T	0.82151	0.56	0.00539372	0.00916014	0.0102592	0.339704	0.990851
rs2423688	196	20	12759317	33.4981	1	4.30597	14	0.83506	0.0300067	0.0462148	0.0246773	0.0677524	8.45802e-36	48	8.45804e-36	83.506	2.60327e-05	-0.0462148	0.0109887	0.314377	-0.0288748	0.0287003	0	48	8.45804e-36	83	0	0	20:12759317_A_G	296525	A	G	0.165231	0.13	-0.0144986	0.00946758	0.0106035	2.2925	0.985827
rs2424116	197	20	18208207	43.2326	1	5.17781	15	0.660591	0.0192093	0.0122262	-0.0160133	0.0404657	9.2815e-11	47	9.2815e-11	66.0591	0.396125	0.0122262	0.0144082	0.599251	0.0138114	0.0262834	1.58821e-10	47	9.2815e-11	66	8.04922e-10	0	20:18208207_A_G	296525	A	G	0.100152	0.082	0.0205911	0.0118355	0.0132555	3.02481	0.956302
rs2427404	198	20	61347877	106.707	1	4.99009	17	0.895345	0.0441463	0.0340571	0.0132346	0.0548796	0	45	0	89.5345	0.00134734	-0.0340571	0.0106239	0.238945	-0.0401343	0.0340806	0	45	0	89	0	0	20:61347877_A_G	296525	G	A	0.383603	1	6.94743e-06	0.00809808	0.00906969	0	0.790063
rs2443945	199	2	237576691	263.444	1	4.40882	14	0.697717	0.00951421	0.0154601	-0.00277151	0.0336917	2.74655e-13	47	2.74655e-13	69.7717	0.0965095	0.0154601	0.00930202	0.584108	0.00982378	0.0179465	3.9251e-16	47	2.74655e-13	69	4.58393e-15	0	2:237576691_G_T	296525	T	G	0.512818	0.42	-0.00576225	0.00711695	0.00797084	0.650315	0.980289
rs2497196	200	13	20100787	1.17554	1	3.97725	15	0.831925	0.0470148	0.0685285	0.0357725	0.101284	1.96436e-24	33	1.96436e-24	83.1925	4.12405e-05	-0.0685285	0.0167126	0.0828008	-0.0762909	0.0439803	4.06668e-30	33	1.96436e-24	83	1.96592e-28	0	13:20100787_C_T	296525	T	C	0.0431474	0.064	0.0355289	0.0191701	0.0214701	3.43057	0.810054
rs2505084	201	10	30335520	57.9509	3	2.46831	15	0.212237	0.00100737	0.0594127	0.0422325	0.0765929	0.101735	48	0.101735	21.2237	1.21883e-11	0.0594127	0.00876557	3.81282e-09	0.0610505	0.0103614	2.05185e-10	48	0.101735	21	2.73294e-12	0	10:30335520_A_G	296525	G	A	0.534108	2.2e-07	-0.0365375	0.00705446	0.00790085	26.8489	0.984202
rs2519093	202	9	136141870	166.207	1	3.6355	5	0.309219	0.00254701	0.0797254	0.0585184	0.100932	0.0239856	48	0.0239856	30.9219	1.7286e-13	0.0797254	0.0108201	8.71309e-09	0.0792485	0.0137727	7.18034e-12	48	0.0239856	30	4.5647e-14	0	9:136141870_C_T	296525	C	T	0.820044	7.8e-06	-0.0404821	0.00905749	0.0101442	19.9863	0.999312
rs2521501	203	15	91437388	119.088	1	-3.10716	15	0.303364	0.00199098	0.0598647	0.0400434	0.079686	0.0319259	44	0.0319259	30.3364	3.22871e-09	0.0598647	0.0101131	1.24115e-05	0.0563207	0.0128874	3.01031e-08	44	0.0319259	30	1.32361e-09	0	15:91437388_A_T	296525	A	T	0.685154	1.2e-19	-0.0684559	0.00755158	0.00845762	NA	0.983024
rs252195	204	12	97274480	113.742	1	4.63808	14	0.863474	0.036888	0.0461043	0.0243724	0.0678361	0	47	0	86.3474	3.20942e-05	0.0461043	0.0110879	0.411929	0.0254761	0.0310494	0	47	0	86	0	0	12:97274480_C_T	296525	C	T	0.797671	0.4	-0.0073048	0.00868213	0.00972381	0.708326	0.991591
rs2540776	205	16	54137862	65.8678	1	7.18021	17	0.881942	0.0542149	0.00528512	-0.0186781	0.0292484	0	48	0	88.1942	0.665544	0.00528512	0.0122264	0.782468	0.0102969	0.0372934	0	48	0	88	0	0	16:54137862_A_G	296525	G	A	0.840527	0.64	-0.00450274	0.00952673	0.0106697	0.218742	0.998507
rs25651	206	15	90335788	116.891	1	4.98859	14	0.79533	0.015656	0.00685237	-0.0113474	0.0250522	7.19634e-25	46	7.19637e-25	79.533	0.46055	0.00685237	0.00928579	0.847722	0.00416146	0.0216713	4.08846e-30	46	7.19637e-25	79	1.55446e-27	0	15:90335788_C_T	296525	C	T	0.672409	0.092	0.0125077	0.0074142	0.00830376	2.83903	1
rs2620390	207	14	79592140	74.5091	1	-6.1038	15	0.67498	0.00830735	-0.00262946	-0.0204076	0.0151486	7.22908e-12	48	7.22909e-12	67.498	0.771902	-0.00262946	0.00907062	0.943786	0.00119047	0.0168831	2.00938e-10	48	7.22909e-12	67	1.00221e-09	0	14:79592140_A_G	296525	G	A	0.373463	0.16	-0.0102947	0.00725223	0.00812235	1.97423	0.983942
rs2680836	208	2	222471460	238.649	1	-5.1942	15	0.616421	0.0140693	0.0149094	-0.0116286	0.0414474	1.63633e-08	47	1.63633e-08	61.6421	0.270838	-0.0149094	0.01354	0.237937	-0.0277531	0.0235164	9.7375e-09	47	1.63633e-08	61	3.74441e-08	0	2:222471460_A_G	296525	A	G	0.10065	0.94	0.000876123	0.0116098	0.0130027	0.00566555	0.985467
rs2716797	209	4	180507534	193.516	1	7.20709	18	0.689087	0.00828457	0.0169522	-0.000213157	0.0341175	7.24283e-13	48	7.24282e-13	68.9087	0.0529136	-0.0169522	0.00875799	0.162345	-0.0234226	0.0167636	4.922e-10	48	7.24282e-13	68	1.44897e-09	0	4:180507534_A_G	296525	G	A	0.403037	0.4	-0.00600507	0.00715927	0.00801824	0.708326	0.996725
rs2749760	210	20	55566802	89.2511	1	5.36323	16	0.778447	0.0145849	0.0220068	0.00388643	0.0401272	7.64354e-23	48	7.64352e-23	77.8447	0.017297	-0.0220068	0.00924528	0.302221	-0.0213289	0.0206739	1.95793e-27	48	7.64352e-23	77	2.00183e-25	0	20:55566802_C_T	296525	C	T	0.587694	0.11	0.0115502	0.00716344	0.00802291	2.55422	0.976048
rs2839094	211	21	47472641	63.9033	1	4.63507	18	0.710201	0.0112898	0.00544004	-0.0147023	0.0255824	3.03993e-13	43	3.03993e-13	71.0201	0.596566	0.00544004	0.0102769	0.554362	0.011977	0.0202576	8.31222e-11	43	3.03993e-13	71	3.99575e-10	0	21:47472641_A_G	296525	G	A	0.634558	0.065	0.0134772	0.00729365	0.00816874	3.40498	0.980346
rs28488494	212	10	5050778	10.6317	1	6.03263	15	0.713258	0.0124152	0.0050185	-0.0152564	0.0252934	2.61203e-14	46	2.61202e-14	71.3258	0.627579	-0.0050185	0.0103445	0.405214	-0.0170555	0.0204909	3.88908e-14	46	2.61202e-14	71	4.11139e-13	0	10:5050778_A_G	296525	A	G	0.471442	0.27	0.00884667	0.00794044	0.00889314	1.21675	0.765015
rs28527205	213	2	1706764	2.21293	2	-4.79265	17	0.682292	0.0857485	0.0414347	-0.0171223	0.0999918	1.35274e-10	40	1.35274e-10	68.2292	0.165483	-0.0414347	0.0298766	0.78012	-0.0182421	0.0653456	4.60357e-09	40	1.35274e-10	68	1.20058e-08	1		NA			NA	NA	NA	NA	NA	NA	NA
rs28548070	214	18	40731930	61.1838	2	5.45776	17	0.894705	0.0313694	-0.0016281	-0.0187114	0.0154552	0	48	0	89.4705	0.851824	0.0016281	0.00871614	0.925083	-0.00260836	0.0277387	0	48	0	89	0	0	18:40731930_A_T	296525	T	A	0.622598	0.52	0.0045904	0.00720176	0.00806583	0.413893	0.996827
rs2881493	215	7	47078434	72.6043	1	8.10477	18	0.801457	0.0202791	0.00983872	-0.0100702	0.0297477	4.02181e-27	48	4.02181e-27	80.1457	0.332751	0.00983872	0.0101578	0.35648	0.0222344	0.024113	8.748e-25	48	4.02181e-27	80	8.7006e-23	0	7:47078434_C_G	296525	G	C	0.219081	0.99	-7.54843e-05	0.00860124	0.00963322	0.000157088	0.960055
rs2906360	216	8	161222	0	1	5.81237	15	0.863722	0.0303007	0.0449779	0.0208869	0.0690689	7.92368e-31	31	7.92368e-31	86.3722	0.000252954	-0.0449779	0.0122916	0.285962	-0.0372719	0.0349307	1.95045e-34	31	7.92368e-31	86	3.82048e-32	0	8:161222_C_G	296525	G	C	0.471811	0.13	0.012075	0.00807552	0.00904442	2.2925	0.744251
rs2909001	217	12	12208578	26.6224	1	3.2733	16	0.534164	0.00706777	0.042542	0.0204587	0.0646253	8.33939e-06	48	8.33938e-06	53.4164	0.000159536	-0.042542	0.0112672	0.0152569	-0.0427467	0.0176186	8.58401e-08	48	8.33938e-06	53	4.64452e-08	0	12:12208578_C_T	296525	T	C	0.175656	0.54	0.00558276	0.00911017	0.0102032	0.37554	1
rs2920730	218	3	129786974	142.87	1	4.4465	18	0.781451	0.0210726	0.036755	0.0116464	0.0618636	1.77859e-17	35	1.77859e-17	78.1451	0.00411674	0.036755	0.0128108	0.362142	0.0266977	0.0292966	1.17329e-17	35	1.77859e-17	78	8.96073e-17	1		NA			NA	NA	NA	NA	NA	NA	NA
rs2921134	219	17	945564	3.65178	1	3.77014	16	0.663555	0.0239858	0.0224694	-0.00983538	0.0547742	2.39486e-10	44	2.39486e-10	66.3555	0.172806	-0.0224694	0.0164823	0.205208	-0.038981	0.03077	9.41581e-11	44	2.39486e-10	66	4.68946e-10	0	17:945564_A_G	296525	A	G	0.111918	0.82	-0.00248516	0.0112166	0.0125624	0.0517767	0.966719
rs293737	220	20	31925478	53.3691	1	5.2378	15	0.642708	0.0092459	0.0166322	-0.0034935	0.0367579	6.15242e-10	48	6.15242e-10	64.2708	0.105287	-0.0166322	0.0102684	0.29016	-0.0195668	0.0184982	4.68329e-09	48	6.15242e-10	64	1.40511e-08	0	20:31925478_C_G	296525	G	C	0.788171	0.8	-0.00221486	0.00853009	0.00955353	0.0641847	0.997642
rs2939320	221	5	39552415	60.4934	1	4.89521	17	0.584342	0.0506165	0.0787146	0.0251345	0.132295	5.17753e-07	45	5.17752e-07	58.4342	0.00398447	-0.0787146	0.0273373	0.145923	-0.0781322	0.053733	1.70676e-09	45	5.17752e-07	58	2.83587e-09	0	5:39552415_C_T	296525	C	T	0.98991	0.11	0.0585264	0.0370369	0.0414806	2.55422	0.921987
rs2955726	222	15	76435640	100.806	1	6.49111	16	0.796429	0.0358689	0.0469404	0.0200051	0.0738757	4.2871e-26	48	4.2871e-26	79.6429	0.000636305	0.0469404	0.0137427	0.0274761	0.071304	0.032342	4.69557e-28	48	4.2871e-26	79	2.61522e-26	0	15:76435640_A_G	296525	G	A	0.874062	0.067	-0.0194867	0.0106522	0.0119303	3.35503	0.996762
rs3001712	223	10	60281516	82.066	1	5.51474	15	0.776461	0.0779466	0.10672	0.0569039	0.156536	1.92733e-16	34	1.92733e-16	77.6461	2.68329e-05	-0.10672	0.0254167	0.0233747	-0.129852	0.0572729	8.14573e-19	34	1.92733e-16	77	2.09517e-18	0	10:60281516_A_G	296525	A	G	0.0472371	0.69	-0.00642438	0.0163673	0.018331	0.159085	0.996356
rs3097773	224	15	43893072	64.1864	1	4.6742	16	0.766434	0.0233681	0.0345893	0.0110027	0.058176	5.53184e-21	48	5.53183e-21	76.6434	0.00404988	-0.0345893	0.0120342	0.142381	-0.0395424	0.0269549	4.05426e-25	48	5.53183e-21	76	1.73313e-23	0	15:43893072_A_G	296525	G	A	0.878009	0.71	0.0042048	0.0112244	0.0125711	0.138277	0.997355
rs3115775	225	8	118707726	133.956	1	6.45389	34	0.691211	0.0216509	0.00957131	-0.0177165	0.0368591	5.01086e-13	48	5.01086e-13	69.1211	0.49179	-0.00957131	0.0139226	0.562026	-0.0163804	0.0282501	3.39433e-12	48	5.01086e-13	69	2.16598e-11	0	8:118707726_C_T	296525	T	C	0.931293	0.66	0.00619001	0.0139502	0.0156239	0.193524	0.97829
rs3128446	226	1	12642129	25.6928	1	5.56031	18	0.70309	0.010868	0.00450566	-0.0147046	0.0237159	1.02141e-13	47	1.02141e-13	70.309	0.645733	-0.00450566	0.00980134	0.379653	-0.0168861	0.0192207	2.47281e-10	47	1.02141e-13	70	1.2959e-09	0	1:12642129_A_G	296525	G	A	0.248888	0.64	0.00379785	0.00815024	0.00912811	0.218742	0.991597
rs323476	227	13	105356940	106.528	1	5.46265	16	0.708824	0.0163686	0.0353657	0.0117458	0.0589857	1.14911e-13	45	1.14911e-13	70.8824	0.00333952	-0.0353657	0.0120512	0.083122	-0.0422781	0.024398	1.48784e-15	45	1.14911e-13	70	7.17519e-15	0	13:105356940_A_G	296525	G	A	0.174858	0.68	-0.00381524	0.00926926	0.0103814	0.170126	0.993479
rs331677	228	19	6849906	21.6724	1	6.04295	15	0.763049	0.0202381	0.0279555	0.00476418	0.0511467	6.2113e-19	44	6.21129e-19	76.3049	0.0181473	0.0279555	0.0118325	0.17653	0.035224	0.0260626	7.18697e-18	44	6.21129e-19	76	9.45145e-17	0	19:6849906_A_T	296525	A	T	0.824619	0.12	-0.0149661	0.00967455	0.0108353	2.41732	0.969955
rs34147127	229	7	7167631	11.8633	1	5.2046	15	0.745746	0.037995	0.0480252	0.0151803	0.08087	3.25198e-17	45	3.25198e-17	74.5746	0.00415924	0.0480252	0.0167579	0.0513773	0.0708819	0.0363811	1.61267e-17	45	3.25198e-17	74	1.25138e-16	0	7:7167631_A_C	296525	A	C	0.902359	0.75	0.00378303	0.0117919	0.0132067	0.101531	0.979885
rs34424307	230	16	78383522	96.3093	1	4.96059	16	0.690213	0.0108764	0.00716971	-0.0133164	0.0276558	5.13949e-12	44	5.13949e-12	69.0213	0.492746	-0.00716971	0.0104523	0.978945	-0.000527223	0.019977	3.13111e-13	44	5.13949e-12	69	2.88203e-12	1		NA			NA	NA	NA	NA	NA	NA	NA
rs34786661	231	5	84136553	99.7366	2	-5.82902	17	0.72302	0.0243208	0.02717	-0.000175801	0.0545157	1.74362e-15	47	1.74362e-15	72.302	0.0514911	0.0271699	0.0139522	0.67794	0.0119457	0.0287657	2.03855e-14	47	1.74362e-15	72	1.45224e-13	0	5:84136553_C_T	296525	C	T	0.893225	0.25	0.0128786	0.0112948	0.01265	1.3233	0.993058
rs35946613	232	1	1265505	1.26037	1	6.95621	18	0.805467	0.0243859	0.0292345	0.00402872	0.0544403	2.67022e-20	34	2.67021e-20	80.5467	0.0230123	-0.0292345	0.0128603	0.0340877	-0.0678824	0.0320346	1.26601e-17	34	2.67021e-20	80	1.2044e-16	1		NA			NA	NA	NA	NA	NA	NA	NA
rs359664	233	7	127989672	138.069	1	7.38013	15	0.696783	0.0197644	-0.0165416	-0.0429911	0.00990784	1.00118e-12	45	1.00118e-12	69.6783	0.220285	0.0165416	0.0134949	0.916913	-0.00294741	0.0282528	1.33288e-09	45	1.00118e-12	69	5.62988e-09	0	7:127989672_C_T	296525	C	T	0.0751825	0.56	0.00776865	0.0134575	0.0150721	0.339704	1
rs3731239	234	9	21974218	43.5784	3	2.56657	7	0.340496	0.00227548	0.078093	0.0592443	0.0969418	0.0134831	47	0.0134831	34.0496	4.64584e-16	-0.078093	0.00961687	1.70628e-10	-0.080578	0.0126185	2.80671e-14	47	0.0134831	34	7.21472e-17	0	9:21974218_A_G	296525	A	G	0.646655	1.8e-36	0.0923868	0.0073246	0.00820341	NA	1
rs3758611	235	10	121407981	150.637	1	6.72359	17	0.72847	0.0366964	0.0207476	-0.0119339	0.0534291	5.06424e-16	47	5.06424e-16	72.847	0.2134	0.0207476	0.0166745	0.169635	0.0500184	0.03642	1.2293e-14	47	5.06424e-16	72	1.22042e-13	0	10:121407981_C_T	296525	T	C	0.938925	0.67	-0.00634485	0.0148153	0.0165928	0.181602	0.959224
rs3893577	236	19	32580526	54.5866	1	3.98269	17	0.733913	0.0135678	0.0334113	0.013289	0.0535336	2.87448e-16	46	2.87448e-16	73.3913	0.00113652	-0.0334113	0.0102667	0.0816815	-0.0367169	0.0210894	3.91456e-19	46	2.87448e-16	73	3.27138e-18	0	19:32580526_A_G	296525	A	G	0.279419	0.65	0.00356753	0.00785125	0.00879324	0.2059	0.977448
rs3897102	237	12	123492112	147.105	1	5.56585	16	0.754662	0.0125082	0.0115187	-0.00636594	0.0294034	2.31788e-19	48	2.31788e-19	75.4662	0.206831	-0.0115187	0.009125	0.583419	-0.0108048	0.0197025	2.51909e-22	48	2.31788e-19	75	1.30371e-20	0	12:123492112_C_T	296525	C	T	0.594679	0.86	0.00124927	0.00718843	0.0080509	0.0311078	0.982602
rs39178	238	7	153663138	176.216	1	3.8385	17	0.703663	0.0143558	0.0293659	0.00450166	0.0542301	3.36819e-11	37	3.36819e-11	70.3663	0.0206231	-0.0293659	0.0126861	0.0877499	-0.0420526	0.0246298	5.99448e-13	37	3.36819e-11	70	2.18488e-12	0	7:153663138_G_T	296525	G	T	0.245032	0.97	0.00031118	0.00854778	0.00957334	0.00141438	0.890905
rs395651	239	19	6490179	19.8264	1	3.57422	15	0.729911	0.0444779	0.0232127	-0.0143175	0.0607429	6.13051e-15	43	6.13051e-15	72.9911	0.225416	-0.0232127	0.0191484	0.169692	-0.057999	0.0422366	1.02171e-16	43	6.13051e-15	72	1.42181e-15	0	19:6490179_C_T	296525	T	C	0.0324492	0.16	0.0282315	0.0199141	0.0223034	1.97423	1
rs4074793	240	5	52193125	63.7365	3	-2.1472	36	0.466099	0.0103913	0.0751516	0.0444646	0.105839	0.000268684	48	0.000268684	46.6099	1.58749e-06	0.0751516	0.0156569	0.000251489	0.0834504	0.022796	6.25075e-08	48	0.000268684	46	1.04151e-08	0	5:52193125_A_G	296525	A	G	0.926603	0.13	-0.0201803	0.0133296	0.0149289	2.2925	1
rs4089700	241	18	2450380	6.65223	1	5.90615	16	0.701661	0.0393448	0.0302494	-0.0079447	0.0684435	1.36812e-12	43	1.36812e-12	70.1661	0.120597	0.0302494	0.0194871	0.399195	0.0327824	0.038885	7.43708e-13	43	1.36812e-12	70	3.89465e-12	0	18:2450380_C_T	296525	C	T	0.941512	0.31	0.0158636	0.0157437	0.0176326	1.03068	0.889073
rs4134826	242	19	7692076	25.2283	1	7.22394	17	0.81276	0.0375559	0.0381883	0.0114641	0.0649126	1.719e-28	46	1.719e-28	81.276	0.00509846	-0.0381883	0.0136351	0.068664	-0.0602922	0.0331162	1.35294e-29	46	1.719e-28	81	1.81775e-27	0	19:7692076_C_T	296525	T	C	0.859588	0.96	0.000525595	0.00999824	0.0111978	0.00251538	0.998492
rs4146495	243	1	239055944	272.759	2	5.36211	17	0.83326	0.0256054	0.0124963	-0.00764048	0.0326331	3.09027e-35	48	3.09027e-35	83.326	0.223872	-0.0124963	0.0102741	0.455448	-0.0198006	0.0265295	4.41114e-38	48	3.09027e-35	83	9.77977e-35	0	1:239055944_C_T	296525	T	C	0.291665	0.29	-0.00807771	0.00765936	0.00857833	1.11962	0.998632
rs4236776	244	8	105877227	125.458	1	7.57392	15	0.750553	0.0202631	0.0118755	-0.0111597	0.0349107	7.76642e-19	48	7.76644e-19	75.0553	0.312286	-0.0118755	0.0117529	0.561863	-0.0147404	0.0254111	3.33024e-16	48	7.76644e-19	75	4.69431e-15	0	8:105877227_C_G	296525	C	G	0.145275	0.42	0.00812576	0.0100464	0.0112518	0.650315	0.999348
rs4279792	245	1	232458964	257.112	1	5.81355	15	0.735996	0.0714461	0.0227982	-0.0248434	0.0704398	6.4681e-14	38	6.46811e-14	73.5996	0.348289	0.0227982	0.0243074	0.426837	0.0506818	0.0637815	6.2317e-15	38	6.46811e-14	73	5.90204e-14	0	1:232458964_C_G	296525	G	C	0.994566	0.11	0.0888826	0.0558638	0.0625663	2.55422	0.916198
rs4290838	246	3	75048066	103.267	1	3.92358	15	0.718684	0.0613251	0.0414143	-0.00881449	0.0916431	6.02527e-12	36	6.02527e-12	71.8684	0.106091	-0.0414143	0.0256274	0.681483	-0.0209357	0.051008	2.9275e-13	36	6.02527e-12	71	1.55727e-12	0	3:75048066_C_T	296525	C	T	0.0233902	0.89	-0.00339296	0.0245344	0.027478	0.0191281	0.997992
rs4291171	247	7	39269010	63.4676	1	8.16257	18	0.859446	0.0233773	0.00691897	-0.0104629	0.0243008	0	48	0	85.9446	0.435286	-0.00691897	0.00886846	0.413752	-0.020114	0.0246101	0	48	0	85	0	0	7:39269010_G_T	296525	T	G	0.635359	0.58	-0.00402653	0.00727141	0.00814383	0.306235	0.986319
rs4395839	248	7	84453676	103.042	1	4.66766	14	0.756524	0.0151767	0.0184018	-0.00124568	0.0380493	1.31957e-19	48	1.31957e-19	75.6524	0.0664022	0.0184018	0.0100244	0.422258	0.0171959	0.0214277	8.71977e-26	48	1.31957e-19	75	8.0525e-24	0	7:84453676_C_T	296525	C	T	0.762365	0.047	-0.0162177	0.00818184	0.0091635	3.94539	0.999164
rs4420638	249	19	45422946	70.728	3	2.44374	33	0.461329	0.00644167	0.0918946	0.0664561	0.117333	0.0005466	44	0.0005466	46.1329	1.43933e-12	0.0918946	0.0129791	7.39023e-07	0.0940528	0.0189974	7.74055e-13	44	0.0005466	46	1.19468e-14	0	19:45422946_A_G	296525	A	G	0.813036	9.6e-18	-0.0763404	0.00889944	0.00996719	NA	1
rs4449188	250	2	100549337	122.126	2	4.96141	16	0.707306	0.0226094	0.00516129	-0.0235366	0.0338592	5.12118e-13	43	5.12119e-13	70.7306	0.724465	0.00516129	0.014642	0.625893	0.0142309	0.0291907	2.7847e-12	43	5.12119e-13	70	1.79499e-11	0	2:100549337_C_T	296525	T	C	0.855891	0.51	0.00653504	0.00998147	0.011179	0.434067	0.997137
rs4536965	251	4	64034288	80.9319	1	5.41671	16	0.720712	0.0161583	0.0440445	0.0217401	0.066349	2.89339e-15	47	2.8934e-15	72.0712	0.000108685	0.0440445	0.01138	0.000877203	0.0800965	0.0240732	2.38853e-14	47	2.8934e-15	72	4.03023e-14	0	4:64034288_C_G	296525	C	G	0.157584	0.66	0.00417125	0.0095719	0.0107203	0.193524	0.997727
rs4591109	252	15	34776529	51.6952	1	4.88144	4	0.686436	0.0205431	0.0121088	-0.0187205	0.0429381	3.70563e-10	37	3.70564e-10	68.6436	0.441412	0.0121088	0.0157295	0.540604	0.0184242	0.0301098	3.78079e-10	37	3.70564e-10	68	1.58501e-09	1		NA			NA	NA	NA	NA	NA	NA	NA
rs4632206	253	18	52637450	74.0214	1	4.166	14	0.646782	0.00974139	0.0191299	-0.00137555	0.0396354	3.70885e-10	48	3.70886e-10	64.6782	0.0674767	0.0191299	0.0104622	0.587167	0.0102195	0.0188224	3.85553e-13	48	3.70886e-10	64	2.05848e-12	0	18:52637450_G_T	296525	T	G	0.790308	0.055	-0.0164426	0.00858074	0.00961026	3.68209	0.995576
rs4634932	254	1	56996191	82.7379	3	2.54945	30	0.256227	0.00461768	0.134212	0.101705	0.16672	0.057457	48	0.057457	25.6227	5.87221e-16	-0.134212	0.0165859	7.86101e-12	-0.13948	0.0203886	7.45201e-14	48	0.057457	25	1.76525e-16	0	1:56996191_C_T	296525	T	C	0.917998	1.2e-13	0.0974724	0.0131464	0.0147237	55.0084	0.924982
rs4637730	255	7	140923630	155.33	1	4.91792	14	0.636437	0.00636113	0.0237431	0.00680747	0.0406787	1.30457e-09	48	1.30457e-09	63.6437	0.00599975	-0.0237431	0.00864077	0.25756	-0.0173007	0.0152809	9.54762e-14	48	1.30457e-09	63	3.48006e-13	0	7:140923630_C_T	296525	T	C	0.609222	0.7	-0.00275044	0.00719346	0.00805653	0.148472	1
rs4673240	256	2	203783009	215.74	3	-2.78948	30	0.314945	0.00421418	0.106809	0.0795846	0.134034	0.0225756	47	0.0225756	31.4945	1.47836e-14	-0.106809	0.0138905	2.53573e-09	-0.105264	0.0176643	1.09658e-12	47	0.0225756	31	4.71e-15	0	2:203783009_C_T	296525	C	T	0.121601	1.4e-17	0.0906081	0.0106169	0.0118907	NA	0.999798
rs4673837	257	2	201131159	213.833	1	3.83041	14	0.548394	0.00646612	0.0135032	-0.00721655	0.0342229	4.16548e-06	47	4.16548e-06	54.8394	0.201489	0.0135032	0.0105715	0.607758	0.00866254	0.0168769	6.51326e-10	47	4.16548e-06	54	2.66092e-09	0	2:201131159_A_G	296525	G	A	0.795416	0.068	0.0157747	0.00865047	0.00968835	3.33065	0.988484
rs470310	258	1	87131412	115.789	1	5.58621	15	0.679577	0.0109757	0.0284442	0.00820926	0.0486791	3.50855e-12	48	3.50854e-12	67.9577	0.00586712	-0.0284442	0.0103241	0.0502834	-0.0379424	0.0193827	9.3455e-14	48	3.50854e-12	67	3.39586e-13	0	1:87131412_C_T	296525	C	T	0.748933	0.75	-0.0027882	0.00876918	0.00982131	0.101531	0.837028
rs4760539	259	12	129324502	163.701	1	5.09402	17	0.963316	0.145416	0.058151	0.0372323	0.0790698	0	48	0	96.3316	5.08233e-08	0.058151	0.010673	0.590849	0.0305656	0.0568551	0	48	0	96	0	0	12:129324502_C_T	296525	C	T	0.191754	0.94	0.000610515	0.00882256	0.00988109	0.00566555	0.99895
rs4768973	260	12	51551252	63.9072	1	5.33154	15	0.593259	0.0162973	0.0440687	0.0134401	0.0746974	2.5258e-07	45	2.52579e-07	59.3259	0.00480221	0.0440687	0.0156272	0.11889	0.0410797	0.0263424	2.64675e-10	45	2.52579e-07	59	4.97517e-10	0	12:51551252_C_T	296525	T	C	0.915196	0.32	0.012385	0.012489	0.0139874	0.988946	0.9932
rs4773141	261	13	110954353	121.565	3	-2.26868	1	0.315157	0.00231587	0.0697909	0.0487748	0.0908069	0.0273088	43	0.0273088	31.5157	7.57946e-11	0.0697909	0.0107227	1.87657e-06	0.065936	0.0138339	9.96322e-10	43	0.0273088	31	1.70409e-11	0	13:110954353_C_G	296525	C	G	0.634256	3.1e-09	-0.0435217	0.00734417	0.00822532	35.12	0.963496
rs4863348	262	4	189120984	216.01	1	6.27774	15	0.704632	0.0115107	0.00532973	-0.0143785	0.025038	7.62888e-14	47	7.62887e-14	70.4632	0.596087	-0.00532973	0.0100554	0.616115	-0.0100233	0.019992	4.07014e-13	47	7.62887e-14	70	3.36547e-12	0	4:189120984_A_G	296525	A	G	0.374019	0.75	0.00231913	0.00728453	0.00815853	0.101531	0.972971
rs4871195	263	8	122498253	137.922	1	7.33032	18	0.718771	0.0109	0.0133376	-0.00515455	0.0318297	4.39687e-15	47	4.39686e-15	71.8771	0.157468	0.0133376	0.00943493	0.194006	0.024809	0.0191012	2.47335e-11	47	4.39686e-15	71	1.1835e-10	0	8:122498253_A_G	296525	A	G	0.681233	0.92	-0.000728523	0.00770319	0.00862742	0.0100869	1
rs4880975	264	10	2163119	3.52641	1	7.89718	17	0.811426	0.0256312	0.0293278	0.00763382	0.0510219	2.42923e-29	48	2.42923e-29	81.1426	0.00805756	0.0293278	0.0110686	0.150541	0.0384104	0.026718	7.98455e-29	48	2.42923e-29	81	9.56879e-27	0	10:2163119_A_G	296525	G	A	0.801542	0.0058	0.0240792	0.00873145	0.00977905	7.61141	0.994105
rs4881156	265	10	3368596	7.19142	1	4.61407	16	0.720654	0.0379976	0.0237852	-0.0106416	0.058212	2.93026e-15	47	2.93026e-15	72.0654	0.175698	0.0237852	0.017565	0.791802	0.00937017	0.035497	2.02177e-20	47	2.93026e-15	72	6.85505e-19	0	10:3368596_A_G	296525	A	G	0.0572432	0.73	0.00527778	0.0152979	0.0171333	0.119112	0.988647
rs4883815	266	13	69004632	65.7579	1	5.19157	14	0.831936	0.0199394	0.021909	0.00388209	0.0399358	3.87217e-34	47	3.87217e-34	83.1936	0.0172169	0.021909	0.00919755	0.506349	0.0155643	0.0234214	0	47	3.87217e-34	83	3.40795e-38	0	13:69004632_A_G	296525	A	G	0.603758	0.45	0.0054908	0.00723348	0.00810135	0.570652	0.971202
rs4897969	267	19	390341	0.611576	1	6.28737	16	0.720591	0.0425194	-0.00138034	-0.0435624	0.0408018	3.24253e-11	33	3.24253e-11	72.0591	0.948861	0.00138034	0.0215219	0.420427	-0.0406623	0.0504696	7.03754e-09	33	3.24253e-11	72	3.0701e-08	0	19:390341_C_G	296525	C	G	0.970413	0.36	-0.0206686	0.0225939	0.0253047	0.837893	0.924169
rs5004104	268	10	52524783	73.4222	1	5.99969	17	0.670372	0.0102026	0.0322764	0.0122144	0.0523385	2.33386e-11	47	2.33386e-11	67.0373	0.00161463	-0.0322764	0.0102359	0.0410648	-0.0391648	0.0191714	3.63087e-13	47	2.33386e-11	67	9.12261e-13	0	10:52524783_A_G	296525	A	G	0.234696	0.011	0.0213442	0.00843121	0.00944279	6.46532	0.998004
rs5030881	269	10	70304269	91.6616	1	5.08185	17	0.69999	0.0439317	0.0519634	0.0133282	0.0905987	1.81671e-13	47	1.81671e-13	69.999	0.00838648	0.0519634	0.0197122	0.277784	0.0432862	0.0398837	6.1348e-19	47	1.81671e-13	69	7.81615e-18	0	10:70304269_A_G	296525	G	A	0.0436278	0.67	-0.00740673	0.0171587	0.0192174	0.181602	0.986314
rs503287	270	11	125461788	141.633	2	5.06721	15	0.732504	0.0207065	0.0108078	-0.0139413	0.0355569	1.95247e-16	47	1.95247e-16	73.2504	0.392051	-0.0108078	0.0126273	0.427828	-0.0202564	0.0255468	3.85257e-16	47	1.95247e-16	73	5.83337e-15	0	11:125461788_C_T	296525	C	T	0.121435	0.088	0.0181834	0.0106641	0.0119436	2.91058	1
rs55708261	271	7	128712874	138.694	2	4.86674	15	0.688061	0.0372335	-0.0193164	-0.0574574	0.0188246	7.219e-12	44	7.219e-12	68.8061	0.320896	0.0193164	0.0194601	0.943518	-0.00263609	0.0372075	1.47584e-09	44	7.219e-12	68	7.45044e-09	0	7:128712874_A_G	296525	G	A	0.935127	0.89	-0.00205637	0.0144245	0.0161552	0.0191281	1
rs561443	272	6	54376295	78.7662	1	8.23053	15	0.92662	0.0446533	0.0360918	0.0193894	0.0527942	0	48	0	92.662	2.28307e-05	0.0360918	0.00852178	0.0473463	0.0641518	0.0323478	0	48	0	92	0	0	6:54376295_C_T	296525	T	C	0.516445	0.68	-0.00292301	0.00701561	0.00785734	0.170126	0.995341
rs561795	273	16	88970818	130.057	1	8.30034	18	0.740404	0.0112689	0.00670487	-0.0121451	0.0255548	1.23767e-15	42	1.23767e-15	74.0404	0.485707	0.00670487	0.0096175	0.366364	0.0183081	0.0202679	1.78744e-09	42	1.23767e-15	74	8.36081e-09	0	16:88970818_A_G	296525	A	G	0.646529	0.78	0.00203896	0.00729346	0.00816853	0.0780191	0.991356
rs56179563	274	7	129685597	139.515	3	-2.53848	2	0.36017	0.00259291	0.0672856	0.0475811	0.08699	0.00987622	45	0.00987622	36.017	2.18984e-11	-0.0672856	0.0100535	3.78118e-07	-0.0678002	0.0133474	8.7861e-11	45	0.00987622	36	1.56296e-12	0	7:129685597_A_G	296525	G	A	0.62296	8.1e-08	0.0391868	0.00730282	0.00817901	28.782	0.977055
rs56327007	275	18	1948616	5.07735	1	5.44558	16	0.732243	0.0492395	0.0358465	-0.00356743	0.0752605	3.69381e-15	43	3.69382e-15	73.2243	0.0746573	0.0358465	0.0201095	0.320526	0.042924	0.0432101	4.26404e-14	43	3.69382e-15	73	2.735e-13	0	18:1948616_A_G	296525	G	A	0.941056	0.59	0.0080299	0.0148869	0.016673	0.290344	0.970234
rs56342841	276	7	142119735	157.344	1	4.18589	15	0.743756	0.0987425	0.0688082	0.00974907	0.127867	2.8316e-14	37	2.83159e-14	74.3756	0.0224009	0.0688082	0.0301328	0.317033	0.062453	0.0624173	1.21431e-17	37	2.83159e-14	74	1.27717e-16	0	7:142119735_C_G	296525	G	C	0.965837	0.67	-0.0081147	0.0191644	0.0214637	0.181602	0.993678
rs5760064	277	22	24186358	21.8173	1	6.8835	15	0.750092	0.0170062	0.0083734	-0.0127268	0.0294736	8.86962e-19	48	8.86961e-19	75.0092	0.436691	-0.00837339	0.0107656	0.454359	-0.0172626	0.0230731	3.40471e-18	48	8.86961e-19	75	7.83098e-17	0	22:24186358_G_T	296525	T	G	0.19362	0.7	-0.00344705	0.00887786	0.00994303	0.148472	0.989746
rs5771014	278	22	51216731	75.1144	1	3.36523	15	0.779074	0.0282393	0.0103982	-0.0213364	0.0421328	5.77603e-15	30	5.77602e-15	77.9074	0.520741	-0.0103982	0.0161914	0.650973	-0.0164543	0.0363703	4.5826e-16	30	5.77602e-15	77	6.15121e-15	1		NA			NA	NA	NA	NA	NA	NA	NA
rs58965157	279	16	88369082	127.74	1	6.64915	4	0.752704	0.0421117	-0.000276499	-0.0351424	0.0345894	2.68493e-17	43	2.68494e-17	75.2704	0.987599	-0.000276497	0.017789	0.59134	0.0204288	0.0380499	3.9991e-13	43	2.68494e-17	75	3.0087e-12	0	16:88369082_G_T	296525	G	T	0.922954	0.028	0.0287918	0.0130687	0.0146367	4.82807	0.989209
rs59003576	280	20	15721596	38.3546	2	-5.56925	18	0.755228	0.0299365	0.0214296	-0.00656541	0.0494246	4.57198e-19	47	4.57199e-19	75.5228	0.133534	0.0214296	0.0142834	0.412309	0.0250473	0.0305516	1.16126e-17	47	4.57199e-19	75	2.01912e-16	0	20:15721596_C_T	296525	C	T	0.87614	0.43	0.00836795	0.0106093	0.0118822	0.622823	0.988667
rs6029429	281	20	39536139	59.57	1	-3.85088	17	0.820581	0.202347	-0.0568018	-0.122048	0.0084444	9.59876e-25	37	9.59877e-25	82.0582	0.0879525	-0.0568018	0.0332895	0.480092	0.0658076	0.0931915	3.09994e-30	37	9.59877e-25	82	8.06026e-28	0	20:39536139_C_T	296525	C	T	0.986076	0.028	-0.0701882	0.0318845	0.03571	4.82807	0.982769
rs6044503	282	20	16887715	40.9126	1	7.90445	15	0.873479	0.0390741	0.0351519	0.014015	0.0562889	0	48	0	87.348	0.00111598	-0.0351519	0.0107844	0.0474274	-0.0631574	0.0318581	0	48	0	87	0	0	20:16887715_C_T	296525	T	C	0.255954	0.84	0.00157869	0.00803555	0.00899966	0.040761	0.984182
rs6073000	283	20	41777449	62.7961	1	5.25085	16	0.65344	0.0301396	0.0260208	-0.00951077	0.0615525	1.57093e-10	48	1.57093e-10	65.344	0.15119	0.0260208	0.0181287	0.334074	0.0320807	0.0332119	1.04536e-09	48	1.57093e-10	65	3.65992e-09	0	20:41777449_C_T	296525	T	C	0.0740345	0.59	-0.00727004	0.0135632	0.0151905	0.290344	0.987425
rs614747	284	4	23996484	40.8099	1	6.19317	17	0.876564	0.0335045	0.0293271	0.0100829	0.0485713	0	48	0	87.6564	0.0028184	0.0293271	0.00981864	0.078256	0.0519985	0.0295296	0	48	0	87	0	0	4:23996484_A_G	296525	A	G	0.247122	0.0018	-0.0252125	0.00806627	0.00903406	9.74307	0.996172
rs61856907	285	10	25090843	49.7005	1	7.48567	18	0.742307	0.0113815	0.0331287	0.0154647	0.0507927	7.69109e-18	48	7.6911e-18	74.2308	0.000237007	-0.0331287	0.00901239	0.0213425	-0.0432269	0.018779	8.16457e-17	48	7.6911e-18	74	2.69674e-16	0	10:25090843_C_T	296525	C	T	0.61527	0.0023	0.0218399	0.0071722	0.00803272	9.29325	0.991835
rs62181365	286	2	216291840	228.554	3	-1.70459	17	0.281952	0.00206357	0.0579593	0.0367161	0.0792024	0.0450053	44	0.0450053	28.1952	8.91715e-08	-0.0579593	0.0108385	4.49703e-06	-0.0622412	0.0135691	2.07364e-07	44	0.0450053	28	1.98551e-08	0	2:216291840_C_T	296525	C	T	0.752059	2.1e-05	0.0343408	0.00807437	0.00904313	18.0964	0.991557
rs62302774	287	4	40722856	63.765	1	6.64864	15	0.646793	0.0107831	-0.00788144	-0.0298774	0.0141145	8.33086e-10	46	8.33086e-10	64.6793	0.482504	0.00788144	0.0112226	0.759636	-0.00628017	0.0205262	6.65383e-09	46	8.33086e-10	64	2.96586e-08	0	4:40722856_C_T	296525	C	T	0.795606	0.68	0.00354247	0.00866304	0.00970243	0.170126	0.993538
rs6497089	288	15	94163349	127.655	2	4.93898	17	0.837574	0.0680913	0.0340956	5.48653e-05	0.0681363	5.85702e-33	43	5.85701e-33	83.7574	0.0496319	-0.0340956	0.017368	0.398094	-0.0388687	0.0459969	1.56295e-32	43	5.85701e-33	83	6.29131e-30	0	15:94163349_C_T	296525	T	C	0.0992921	0.39	0.0101683	0.0117084	0.0131132	0.738942	0.988667
rs6499472	289	16	71159866	87.0181	1	4.95648	17	0.735439	0.0161603	0.0107639	-0.0112948	0.0328227	4.16057e-16	45	4.16058e-16	73.5439	0.338872	-0.0107639	0.0112547	0.212214	-0.0292352	0.0234351	3.82882e-18	45	4.16058e-16	73	8.59442e-17	1		NA			NA	NA	NA	NA	NA	NA	NA
rs6576218	290	14	107177931	116.678	1	3.31443	17	0.663921	0.00847184	0.027979	0.00875827	0.0471997	2.28317e-10	44	2.28317e-10	66.3921	0.00433008	0.027979	0.00980666	0.0470826	0.0356914	0.0179755	2.41918e-11	44	2.28317e-10	66	5.88146e-11	0	14:107177931_G_T	296525	G	T	0.569807	0.8	0.00195022	0.00755038	0.00845627	0.0641847	0.881309
rs662799	291	11	116663707	126.056	3	-2.14922	35	0.475202	0.00851562	0.053778	0.0262611	0.081295	0.00024006	46	0.00024006	47.5202	0.000127896	-0.0537781	0.0140395	0.0173178	-0.0525611	0.0220855	4.01671e-08	46	0.00024006	47	2.46778e-08	0	11:116663707_A_G	296525	G	A	0.0657246	4.2e-06	0.0648474	0.0140968	0.0157881	21.1713	1
rs66501483	292	3	28879768	50.4063	1	4.71655	14	0.558532	0.00869744	0.0258176	0.00264008	0.0489952	1.66227e-06	48	1.66227e-06	55.8532	0.0290199	0.0258176	0.0118255	0.0859725	0.0334311	0.0194703	8.85511e-09	48	1.66227e-06	55	1.95978e-08	0	3:28879768_G_T	296525	G	T	0.854146	0.055	0.0188827	0.00986012	0.0110431	3.68209	0.993893
rs66823560	293	13	22730743	7.26265	1	6.89167	18	0.753745	0.0193294	0.0194107	-0.00363533	0.0424568	3.79196e-18	45	3.79195e-18	75.3745	0.0987804	-0.0194107	0.0117584	0.149895	-0.0362481	0.025174	1.66041e-16	45	3.79195e-18	75	2.07491e-15	1		NA			NA	NA	NA	NA	NA	NA	NA
rs6694817	294	1	154401972	168.565	1	4.66813	14	0.503776	0.00358529	0.0548969	0.0382024	0.0715915	4.63537e-05	48	4.63537e-05	50.3776	1.15619e-10	-0.0548969	0.00851779	0.00033929	-0.046462	0.0129663	3.23029e-14	48	4.63537e-05	50	1.7252e-15	0	1:154401972_C_T	296525	T	C	0.420024	0.00016	0.0267041	0.00706388	0.0079114	14.2507	0.992462
rs67180937	295	1	222823743	246.471	3	-2.82033	43	0.382639	0.00268106	0.0788542	0.0589061	0.0988024	0.00783411	41	0.00783411	38.2639	9.36036e-15	0.0788542	0.0101778	1.35227e-08	0.0790423	0.0139175	3.49674e-13	41	0.00783411	38	1.30677e-15	0	1:222823743_G_T	296525	T	G	0.279741	1.9e-15	-0.0641003	0.00806337	0.00903081	63.1791	0.95563
rs6727232	296	2	132897224	153.881	1	5.76661	15	0.775405	0.0237778	0.0251856	-0.00188117	0.0522524	9.39373e-17	35	9.39373e-17	77.5405	0.0681907	0.0251856	0.0138098	0.373332	0.0279805	0.03143	3.40385e-16	35	9.39373e-17	77	3.51392e-15	0	2:132897224_A_C	296525	A	C	0.865148	0.37	0.00947518	0.0106342	0.0119101	0.803665	0.993853
rs6729070	297	2	140648046	161.775	1	3.30584	17	0.71036	0.00898796	0.0210569	0.00387185	0.038242	2.49827e-14	47	2.49827e-14	71.036	0.0163258	0.0210569	0.00876806	0.107289	0.027858	0.0172978	1.77026e-16	47	2.49827e-14	71	1.52091e-15	0	2:140648046_A_G	296525	G	A	0.593024	0.019	-0.0167396	0.00710689	0.00795957	5.50152	0.997628
rs6806506	298	3	34723908	58.9051	1	8.28341	18	0.849784	0.0207467	0.0166503	-0.000352238	0.0336528	0	48	0	84.9784	0.0549388	0.0166503	0.0086749	0.216102	0.0290143	0.0234561	0	48	0	84	6.45367e-37	0	3:34723908_C_T	296525	C	T	0.37798	0.47	-0.00521436	0.00719864	0.00806233	0.521976	0.998119
rs6837705	299	4	114018085	126.063	1	4.45026	17	0.918007	0.0393203	0.0473278	0.0306764	0.0639793	0	48	0	91.8007	2.53676e-08	0.0473278	0.00849581	0.177005	0.041264	0.0305652	0	48	0	91	0	0	4:114018085_C_T	296525	C	T	0.587058	0.22	0.00868873	0.00711705	0.00797095	1.50437	0.996596
rs6858566	300	4	53705576	69.6569	1	5.1847	18	0.645035	0.016916	0.0369227	0.00990137	0.0639441	4.61625e-10	48	4.61625e-10	64.5035	0.00740302	-0.0369227	0.0137867	0.013724	-0.0625251	0.0253713	1.33479e-09	48	4.61625e-10	64	2.33214e-09	0	4:53705576_C_T	296525	C	T	0.865061	0.37	-0.00923615	0.0102332	0.011461	0.803665	0.987947
rs6893901	301	5	29786932	44.8183	1	8.96752	15	0.8586	0.0283825	0.0128479	-0.00626217	0.031958	0	48	0	85.86	0.187602	0.0128479	0.00975023	0.268601	0.0309506	0.0279769	0	48	0	85	0	0	5:29786932_C_T	296525	C	T	0.698807	0.06	-0.0143381	0.0076205	0.00853481	3.53738	0.996889
rs6909952	302	6	157422576	173.257	1	3.37323	16	0.654052	0.0109967	0.0261112	0.00445224	0.0477701	2.21494e-10	47	2.21494e-10	65.4052	0.0181346	0.0261112	0.0110507	0.260253	0.0226655	0.0201329	8.91961e-13	47	2.21494e-10	65	3.54433e-12	0	6:157422576_C_G	296525	C	G	0.781823	0.71	0.00317775	0.00854006	0.0095647	0.138277	0.983308
rs6924158	303	6	6355950	17.3557	1	4.28691	17	0.736218	0.0124473	0.0176258	-0.00110308	0.0363547	3.76125e-17	48	3.76125e-17	73.6218	0.0651063	0.0176258	0.00955573	0.197341	0.0256198	0.0198731	1.06584e-16	48	3.76125e-17	73	1.23667e-15	0	6:6355950_C_T	296525	C	T	0.249486	0.093	-0.0136172	0.00810336	0.0090756	2.82166	0.978842
rs7002654	304	8	42077070	73.8814	1	4.91819	16	0.707961	0.0397547	0.0162083	-0.0195931	0.0520097	2.18705e-14	48	2.18705e-14	70.7961	0.3749	-0.0162083	0.0182664	0.567511	-0.0213178	0.037287	1.8689e-11	48	2.18705e-14	70	1.00274e-10	0	8:42077070_A_G	296525	A	G	0.923958	0.0011	-0.0450067	0.0138078	0.0154645	10.6512	0.989806
rs7006595	305	8	20856739	48.868	1	5.91036	16	0.925057	0.0665886	0.0443182	0.0235179	0.0651185	0	47	0	92.5057	2.96684e-05	0.0443182	0.0106126	0.106832	0.0655566	0.0406529	0	47	0	92	0	0	8:20856739_A_G	296525	A	G	0.780286	0.84	-0.00172929	0.00845552	0.00947001	0.040761	0.988292
rs7041665	306	9	131791145	155.488	1	3.58808	4	0.625456	0.0435019	0.0828765	0.0362596	0.129493	1.86009e-08	44	1.86008e-08	62.5456	0.000493125	0.0828765	0.0237846	0.0194449	0.106064	0.0453867	2.58568e-11	44	1.86008e-08	62	3.67591e-11	0	9:131791145_A_T	296525	T	A	0.971757	0.68	0.00933243	0.0223031	0.024979	0.170126	0.957671
rs71530539	307	7	31001504	52.0226	1	5.05146	4	0.628465	0.0383207	-0.00200143	-0.0454518	0.041449	1.97074e-08	43	1.97073e-08	62.8465	0.928064	-0.00200143	0.022169	0.651906	0.0204606	0.0453554	2.58957e-09	43	1.97073e-08	62	1.09307e-08	0	7:31001504_C_G	296525	C	G	0.977873	0.94	0.00191283	0.0244725	0.0274087	0.00566555	0.965255
rs7154167	308	14	104751430	113.255	1	7.21472	15	0.832519	0.0235548	0.0121002	-0.00899174	0.0331921	1.94226e-29	40	1.94226e-29	83.2519	0.26084	0.0121002	0.0107614	0.409403	0.0230827	0.027981	4.4571e-29	40	1.94226e-29	83	9.48474e-27	0	14:104751430_C_T	296525	C	T	0.621954	0.88	0.00107901	0.00728078	0.00815433	0.0227917	0.981963
rs71594792	309	5	178265979	203.205	1	7.97128	18	0.820572	0.0236154	0.0131884	-0.00698329	0.03336	1.28185e-31	48	1.28185e-31	82.0572	0.20004	-0.0131884	0.0102919	0.260337	-0.0287415	0.0255345	5.25189e-30	48	1.28185e-31	82	1.63813e-27	1		NA			NA	NA	NA	NA	NA	NA	NA
rs7198665	310	16	69547016	85.8298	1	5.4449	15	0.674574	0.0139884	0.0326592	0.00685181	0.0584666	9.95639e-10	38	9.95638e-10	67.4574	0.0131261	0.0326592	0.0131673	0.0429094	0.0507696	0.0250765	1.61693e-08	38	9.95638e-10	67	2.43292e-08	0	16:69547016_C_G	296525	G	C	0.827795	1	1.66467e-06	0.00927739	0.0103905	0	1
rs7220958	311	17	18793674	45.3428	1	4.6607	15	0.708547	0.0582699	0.0653753	0.0103028	0.120448	2.17464e-09	29	2.17464e-09	70.8547	0.019985	-0.0653753	0.0280987	0.149518	-0.0826133	0.0573212	1.52603e-09	29	2.17464e-09	70	3.36136e-09	1		NA			NA	NA	NA	NA	NA	NA	NA
rs7225110	312	17	79333589	126.397	1	5.50357	15	0.781022	0.0247647	0.0354647	0.0073357	0.0635938	1.60239e-16	33	1.60239e-16	78.1022	0.0134699	-0.0354647	0.0143518	0.0722694	-0.0581971	0.0323782	1.23399e-16	33	1.60239e-16	78	1.0186e-15	0	17:79333589_A_G	296525	G	A	0.571121	0.99	-0.000128421	0.0080855	0.0090556	0.000157088	0.756009
rs7239484	313	18	55443712	77.243	1	7.9733	18	0.793316	0.0251531	0.0330142	0.0093542	0.0566742	1.67421e-23	44	1.6742e-23	79.3316	0.00624078	-0.0330142	0.0120716	0.0147344	-0.0693525	0.0284367	1.30826e-21	44	1.6742e-23	79	3.1373e-20	0	18:55443712_C_T	296525	C	T	0.82585	0.5	0.00652241	0.00973981	0.0109084	0.454936	0.884757
rs7265908	314	20	24397792	50.8399	1	3.74708	48	0.471076	0.0335883	0.113962	0.0570218	0.170903	0.000374833	44	0.000374833	47.1076	8.75539e-05	-0.113962	0.0290519	0.0323274	-0.0915954	0.0427948	5.52852e-10	44	0.000374833	47	4.21822e-10	0	20:24397792_C_T	296525	T	C	0.976172	0.19	0.0304398	0.0231611	0.02594	1.71762	0.99951
rs7279799	315	21	35614394	36.3562	3	-2.34133	40	0.347787	0.00424644	0.107805	0.0815712	0.134038	0.013807	44	0.013807	34.7787	7.99196e-16	0.107805	0.0133847	1.88845e-10	0.110783	0.0173909	2.5327e-14	44	0.013807	34	8.29889e-17	0	21:35614394_C_T	296525	T	C	0.867866	2.5e-12	-0.0720205	0.0102835	0.0115173	49.0462	0.994863
rs72840093	316	5	170939094	187.049	1	6.79144	18	0.750703	0.0423645	-0.00216332	-0.0370281	0.0327014	1.99035e-17	44	1.99035e-17	75.0703	0.903205	-0.00216332	0.0177885	0.569589	0.0212921	0.0374428	6.47367e-16	44	1.99035e-17	75	1.13145e-14	0	5:170939094_A_G	296525	G	A	0.909309	0.31	-0.012493	0.0122306	0.013698	1.03068	0.981152
rs72843933	317	11	1878406	4.55171	1	9.20363	18	0.774739	0.0191056	-0.00446331	-0.0266565	0.0177299	1.11915e-19	42	1.11915e-19	77.4739	0.693455	-0.00446331	0.0113233	0.534794	0.0160745	0.0258972	1.16935e-11	42	1.11915e-19	77	7.56494e-11	0	11:1878406_C_T	296525	C	T	0.760041	0.35	0.00772766	0.00829612	0.00929149	0.873457	0.969266
rs72846829	318	17	77242462	120.127	1	5.87517	16	0.79468	0.0240255	0.0188899	-0.00473469	0.0425145	9.66454e-23	42	9.6645e-23	79.468	0.117077	-0.0188899	0.0120536	0.432279	-0.0221301	0.0281805	8.79843e-25	42	9.6645e-23	79	7.35931e-23	0	17:77242462_C_T	296525	C	T	0.713001	0.014	-0.0192273	0.00778744	0.00872178	6.03814	0.979396
rs7315082	319	12	93493228	106.712	1	6.84571	15	0.681596	0.0290943	0.0432945	0.00867669	0.0779123	8.92968e-11	41	8.9297e-11	68.1596	0.0142375	0.0432945	0.0176625	0.0675918	0.0686099	0.0375386	4.85624e-09	41	8.9297e-11	68	8.59045e-09	0	12:93493228_C_T	296525	C	T	0.958835	0.64	0.00876184	0.0186661	0.0209057	0.218742	1
rs7315140	320	12	9613915	22.5319	1	3.81234	15	0.727144	0.116589	0.0782271	0.0058367	0.150618	4.68981e-11	31	4.68981e-11	72.7144	0.0341757	-0.0782271	0.0369346	0.0251074	-0.175593	0.0783988	1.01497e-10	31	4.68981e-11	72	2.77234e-10	0	12:9613915_C_T	296525	C	T	0.0113081	0.7	0.0133771	0.0344767	0.0386132	0.148472	0.981951
rs73725994	321	7	149908660	166.766	1	6.89245	15	0.732201	0.0303673	0.00895274	-0.0244733	0.0423788	2.81017e-13	37	2.81017e-13	73.2201	0.599617	0.00895274	0.0170544	0.519095	0.0233495	0.0362153	1.50951e-09	37	2.81017e-13	73	5.98091e-09	1		NA			NA	NA	NA	NA	NA	NA	NA
rs7428796	322	3	86255672	109.092	1	6.54255	15	0.690123	0.00800919	-0.000458347	-0.0173003	0.0163836	6.05577e-13	48	6.05578e-13	69.0123	0.957461	0.000458347	0.008593	0.991986	-0.000165178	0.0164443	1.24912e-11	48	6.05578e-13	69	7.73238e-11	0	3:86255672_C_T	296525	T	C	0.401564	0.08	0.0124801	0.00712185	0.00797633	3.0649	0.999377
rs7431934	323	3	40293797	63.8685	1	4.35853	48	0.616093	0.0058427	0.00759495	-0.00936319	0.0245531	1.21137e-08	48	1.21137e-08	61.6093	0.380053	0.00759495	0.00865228	0.713469	0.00546474	0.0148821	3.62473e-11	48	1.21137e-08	61	1.87562e-10	0	3:40293797_C_T	296525	T	C	0.452612	0.76	-0.00211859	0.00701965	0.00786187	0.0933185	0.996784
rs7499440	324	16	81966047	106.347	1	-4.93386	14	0.747802	0.0162723	-0.000106314	-0.0218484	0.0216358	4.24809e-17	44	4.24809e-17	74.7802	0.992353	-0.000106314	0.0110931	0.826485	0.00511321	0.0233255	4.03447e-18	44	4.24809e-17	74	1.13757e-16	0	16:81966047_A_C	296525	C	A	0.192369	0.037	-0.0186223	0.00893369	0.0100056	4.35041	0.974756
rs7520292	325	1	8317958	17.6377	1	-3.52806	14	0.612516	0.0080078	-0.0160674	-0.0359912	0.00385628	1.73891e-08	48	1.73891e-08	61.2516	0.113968	-0.0160674	0.0101653	0.900503	0.00222224	0.0177741	2.52032e-10	48	1.73891e-08	61	9.02267e-10	0	1:8317958_A_C	296525	A	C	0.194279	0.047	0.0175993	0.00887603	0.00994098	3.94539	0.984804
rs7523717	326	1	82087412	110.953	1	4.14215	14	0.652146	0.00727724	0.0192715	0.00175036	0.0367926	1.86229e-10	48	1.86229e-10	65.2146	0.0311021	0.0192715	0.00893952	0.299646	0.01667	0.0160722	6.88309e-13	48	1.86229e-10	65	2.9536e-12	0	1:82087412_C_T	296525	C	T	0.659413	0.13	-0.0109918	0.00732977	0.0082092	2.2925	1
rs7561424	327	2	76221847	105.601	1	-5.05878	15	0.674598	0.0152572	0.00120322	-0.0233085	0.025715	2.02435e-11	46	2.02435e-11	67.4598	0.923354	-0.00120322	0.0125062	0.75335	-0.00748305	0.0238143	5.29272e-11	46	2.02435e-11	67	3.18234e-10	0	2:76221847_G_T	296525	G	T	0.819882	0.87	-0.0015321	0.00904866	0.0101343	0.0267841	0.997826
rs756920	328	11	2310870	5.63192	1	7.96119	18	0.73224	0.0236423	-0.0117087	-0.0380092	0.0145919	2.08016e-16	47	2.08016e-16	73.224	0.382908	0.0117087	0.0134189	0.488184	-0.0195686	0.0282295	1.68934e-10	47	2.08016e-16	73	8.4861e-10	0	11:2310870_C_G	296525	G	C	0.0934946	0.78	-0.00344133	0.01232	0.0137982	0.0780191	0.987664
rs75749881	329	5	82216494	97.2781	1	6.01323	15	0.712637	0.023759	0.0217947	-0.00594216	0.0495316	1.57946e-14	47	1.57946e-14	71.2637	0.123542	-0.0217947	0.0141517	0.258556	-0.0320216	0.0283425	6.07835e-11	47	1.57946e-14	71	2.59591e-10	0	5:82216494_C_T	296525	C	T	0.877089	0.13	-0.0163093	0.0106376	0.0119139	2.2925	0.988234
rs7598542	330	2	44093276	68.6611	3	-2.82768	47	0.158946	0.00105826	0.0587083	0.0376631	0.0797535	0.175704	48	0.175704	15.8946	4.56248e-08	-0.0587083	0.0107375	8.36928e-07	-0.0597617	0.0121305	4.06661e-07	48	0.175704	15	2.39272e-08	1		NA			NA	NA	NA	NA	NA	NA	NA
rs7615084	331	3	174719405	187.346	1	4.81719	16	0.661538	0.0111637	0.0277003	0.00652877	0.0488719	5.22254e-11	48	5.22254e-11	66.1538	0.0103364	-0.0277003	0.010802	0.0185589	-0.0474687	0.0201628	1.16207e-12	48	5.22254e-11	66	3.72784e-12	0	3:174719405_A_G	296525	G	A	0.816298	0.87	0.0014587	0.00926507	0.0103767	0.0267841	0.988536
rs7633114	332	3	171917877	182.493	1	3.22901	14	0.637305	0.017077	0.0427865	0.0152145	0.0703584	1.17791e-09	48	1.17791e-09	63.7305	0.00235407	-0.0427865	0.0140676	0.342871	-0.0243934	0.0257177	7.26931e-17	48	1.17791e-09	63	4.02867e-16	0	3:171917877_G_T	296525	T	G	0.0699081	0.56	-0.0080612	0.0136781	0.0153192	0.339704	1
rs7662445	333	4	177891850	188.971	1	4.71477	14	0.523761	0.00412929	0.0220669	0.0048611	0.0392728	1.55207e-05	48	1.55207e-05	52.3761	0.011947	-0.0220669	0.00877865	0.24353	-0.015932	0.0136614	1.43381e-08	48	1.55207e-05	52	2.5371e-08	0	4:177891850_A_G	296525	A	G	0.339498	0.93	0.000698355	0.00743978	0.00833241	0.00771671	0.989239
rs7688142	334	4	127177422	137.11	2	4.31302	17	0.705069	0.0410574	0.0214115	-0.01536	0.058183	3.87155e-14	48	3.87155e-14	70.5069	0.253762	0.0214115	0.0187613	0.981708	0.000859016	0.0374671	7.1955e-13	48	3.87155e-14	70	4.70428e-12	0	4:127177422_A_G	296525	G	A	0.063468	0.029	-0.0336012	0.0154129	0.0172621	4.76761	0.995791
rs76937375	335	18	549902	1.3161	1	5.64994	15	0.762966	0.0539723	0.0279789	-0.0143592	0.070317	5.27362e-15	34	5.2736e-15	76.2966	0.19524	0.0279789	0.0216015	0.201124	0.0643989	0.0503763	5.71855e-13	34	5.2736e-15	76	2.97154e-12	0	18:549902_A_G	296525	G	A	0.961292	0.36	0.0187202	0.0202989	0.0227344	0.837893	0.847751
rs7722108	336	5	140738351	146.927	1	3.60471	17	0.776827	0.15689	0.11439	0.0467063	0.182074	8.60477e-18	37	8.60478e-18	77.6827	0.000924788	-0.11439	0.0345333	0.653963	-0.034897	0.0778493	1.58532e-24	37	8.60478e-18	77	3.87977e-23	0	5:140738351_A_C	296525	C	A	0.977469	0.49	-0.0163936	0.0236865	0.0265284	0.476526	0.998249
rs7774880	337	6	62829344	80.8892	1	3.33068	14	0.535349	0.00400085	0.0259239	0.00936751	0.0424803	7.75103e-06	48	7.75103e-06	53.5349	0.0021485	-0.0259239	0.00844731	0.0105119	-0.0339255	0.0132598	2.79345e-09	48	7.75103e-06	53	3.47063e-09	0	6:62829344_A_G	296525	A	G	0.464307	0.52	0.00453302	0.00696416	0.00779972	0.413893	0.998145
rs7775843	338	6	37721986	58.5052	1	7.12967	18	0.752037	0.0169609	0.0127948	-0.00819783	0.0337875	5.04588e-19	48	5.04589e-19	75.2037	0.232251	0.0127948	0.0107107	0.35189	0.0214582	0.0230503	1.11922e-18	48	5.04589e-19	75	2.5837e-17	0	6:37721986_C_G	296525	C	G	0.355655	0.31	0.00755068	0.00741466	0.00830427	1.03068	0.969425
rs7784475	339	7	104470047	119.78	1	-3.79871	17	0.728536	0.0615267	-0.0283784	-0.0739613	0.0172046	1.65835e-14	42	1.65835e-14	72.8536	0.222387	-0.0283784	0.023257	0.916977	0.00486484	0.0466687	7.08508e-17	42	1.65835e-14	72	1.11987e-15	1		NA			NA	NA	NA	NA	NA	NA	NA
rs78487719	340	4	22524260	38.809	1	-6.12298	16	0.676408	0.0485574	0.0246428	-0.0186456	0.0679311	1.54644e-11	46	1.54644e-11	67.6408	0.26453	-0.0246428	0.0220863	0.897037	-0.00560322	0.0432998	1.35251e-10	46	1.54644e-11	67	6.48682e-10	0	4:22524260_C_G	296525	G	C	0.952855	0.29	0.0174287	0.016461	0.018436	1.11962	0.986708
rs7862303	341	9	44871668	69.4496	1	5.87852	17	0.806978	0.0349338	0.014231	-0.0181983	0.0466603	9.48689e-18	29	9.4869e-18	80.6978	0.389738	0.014231	0.0165459	0.567732	0.0236717	0.041428	2.88605e-16	29	9.4869e-18	80	4.07649e-15	0	9:44871668_C_T	296525	T	C	0.0951159	0.36	0.0124416	0.0134548	0.0150691	0.837893	0.798622
rs78642086	342	17	857931	3.04963	1	5.14335	15	0.714619	0.0516342	0.0573288	0.00780575	0.106852	5.37993e-10	30	5.37993e-10	71.4619	0.023275	0.0573288	0.0252673	0.0821646	0.0952299	0.0547846	1.89282e-08	30	5.37993e-10	71	3.31227e-08	0	17:857931_C_T	296525	C	T	0.952771	0.19	-0.0227164	0.0172324	0.0192999	1.71762	0.910376
rs790036	343	2	233307956	253.456	1	4.91662	17	0.736121	0.0113904	0.0181712	4.20086e-05	0.0363005	8.07116e-17	47	8.07115e-17	73.6121	0.0494715	0.0181712	0.00924978	0.274559	0.0209599	0.019183	8.24697e-17	47	8.07115e-17	73	9.70357e-16	0	2:233307956_C_T	296525	C	T	0.46976	0.84	-0.0014304	0.00695635	0.00779097	0.040761	0.997561
rs79080212	344	4	174741934	183.523	1	6.2806	17	0.739958	0.0356379	0.0365881	0.00510548	0.0680708	3.0639e-17	47	3.06391e-17	73.9958	0.0227381	0.0365881	0.0160629	0.113117	0.0558987	0.0352821	1.48467e-16	47	3.06391e-17	73	1.39595e-15	0	4:174741934_A_G	296525	G	A	0.926712	0.53	-0.00857524	0.0136489	0.0152865	0.394392	0.954441
rs7909667	345	10	59379460	81.2709	1	5.41957	16	0.639086	0.0103407	0.020013	-0.00210484	0.0421308	3.03522e-09	45	3.03522e-09	63.9086	0.0761551	-0.020013	0.0112848	0.0684009	-0.0368786	0.0202368	5.97695e-10	45	3.03522e-09	63	2.04944e-09	0	10:59379460_C_T	296525	T	C	0.82421	0.1	-0.0149415	0.00913751	0.0102338	2.70554	0.99827
rs7924866	346	11	32350351	49.7548	1	8.08876	15	0.802307	0.0284264	-0.0021517	-0.0257551	0.0214517	9.09507e-27	47	9.09505e-27	80.2307	0.858196	0.0021517	0.0120428	0.635589	-0.0138722	0.0292739	9.5023e-25	47	9.09505e-27	80	1.09654e-22	0	11:32350351_A_T	296525	A	T	0.989981	0.41	0.0338217	0.041154	0.0460917	0.678801	0.88306
rs79572429	347	7	153930941	177.093	1	6.78153	15	0.672989	0.0319034	0.033537	-0.00315772	0.0702317	1.08494e-10	43	1.08494e-10	67.2989	0.0732448	-0.033537	0.0187221	0.142694	-0.0526898	0.0359453	1.90547e-08	43	1.08494e-10	67	4.61941e-08	0	7:153930941_G_T	296525	G	T	0.933112	0.4	0.0121148	0.0142447	0.0159538	0.708326	0.956017
rs7989659	348	13	22619575	6.6463	1	7.22878	15	0.773444	0.0340196	0.00454888	-0.0272003	0.0362981	5.93e-17	36	5.93001e-17	77.3444	0.778852	-0.00454888	0.0161989	0.349942	-0.0359557	0.0384676	4.50069e-14	36	5.93001e-17	77	4.10215e-13	0	13:22619575_A_G	296525	G	A	0.0720159	0.83	-0.00308018	0.0140465	0.0157318	0.0460968	1
rs8000466	349	13	31560401	27.6535	1	4.78364	14	0.67283	0.00745413	0.0165674	-0.000347311	0.033482	1.00514e-11	48	1.00514e-11	67.283	0.0548933	-0.0165674	0.00863009	0.3817	-0.01406	0.0160728	2.24295e-14	48	1.00514e-11	67	1.52596e-13	0	13:31560401_A_G	296525	A	G	0.507147	0.43	0.00555587	0.0070044	0.00784479	0.622823	0.989275
rs8006993	350	14	33506970	26.9247	1	4.37204	17	0.65526	0.0484952	0.00544229	-0.0407426	0.0516272	4.45506e-10	45	4.45506e-10	65.526	0.817349	-0.00544229	0.0235641	0.952586	-0.00258137	0.0434136	2.68787e-13	45	4.45506e-10	65	2.34476e-12	0	14:33506970_A_G	296525	A	G	0.959649	0.4	0.0147365	0.0176662	0.0197858	0.708326	0.993045
rs80256258	351	16	15545021	32.2777	3	2.85542	16	0.579453	0.0305643	0.0857636	0.0404602	0.131067	2.19115e-06	41	2.19115e-06	57.9453	0.000206931	-0.0857636	0.0231144	0.0181354	-0.0893978	0.0378348	1.71612e-08	41	2.19115e-06	57	1.01179e-08	0	16:15545021_A_G	296525	A	G	0.920784	0.035	0.0270224	0.0128459	0.0143872	4.44518	1
rs8081642	352	17	53962955	79.5878	1	3.79654	14	0.542198	0.00793832	0.0148775	-0.00829289	0.038048	6.20761e-06	47	6.2076e-06	54.2198	0.208219	0.0148775	0.0118219	0.744685	0.00621411	0.0190818	1.47359e-09	47	6.2076e-06	54	5.81747e-09	0	17:53962955_C_T	296525	C	T	0.868156	0.76	-0.00318299	0.0106178	0.0118917	0.0933185	0.940282
rs8113236	353	19	1682232	5.89465	1	4.52632	17	0.667969	0.00812696	-0.00484376	-0.0241134	0.0144259	5.39849e-10	41	5.39849e-10	66.7969	0.622245	0.00484376	0.00983164	0.918824	-0.0018691	0.0183397	1.06612e-08	41	5.39849e-10	66	4.16527e-08	0	19:1682232_C_T	296525	T	C	0.449498	0.54	0.00436844	0.00714043	0.00799714	0.37554	0.991319
rs8136058	354	22	35771692	41.0621	1	5.6228	16	0.624747	0.0110339	0.0269205	0.00365277	0.0501882	9.85803e-09	46	9.85803e-09	62.4747	0.0233502	-0.0269205	0.0118715	0.164802	-0.0294691	0.0212145	1.68689e-09	46	9.85803e-09	62	4.21594e-09	0	22:35771692_C_T	296525	T	C	0.800378	0.86	-0.00157149	0.00893264	0.0100044	0.0311078	0.952765
rs824004	355	9	113972609	133.918	1	5.51301	17	0.764061	0.0145882	0.00112895	-0.0177106	0.0199685	1.21556e-20	48	1.21556e-20	76.4061	0.906504	0.00112895	0.0096122	0.628857	0.0101647	0.0210303	7.76065e-21	48	1.21556e-20	76	3.48728e-19	0	9:113972609_C_T	296525	C	T	0.719449	0.85	0.0014836	0.00775882	0.00868972	0.0357658	0.999709
rs858010	356	21	39065239	42.1518	1	3.80566	14	0.496166	0.00599298	0.0439271	0.0217784	0.0660757	7.98618e-05	47	7.98618e-05	49.6166	0.00010142	0.0439271	0.0113005	0.0298541	0.0371863	0.0171206	5.24757e-11	47	7.98618e-05	49	4.27903e-11	0	21:39065239_C_T	296525	C	T	0.825737	0.069	-0.0167556	0.00919823	0.0103018	3.30665	0.992063
rs861817	357	22	22054607	16.231	1	6.28729	17	0.733445	0.0473924	0.0252862	-0.0118189	0.0623913	3.21272e-16	46	3.21272e-16	73.3445	0.181659	-0.0252862	0.0189315	0.195296	-0.054139	0.0418039	2.24073e-14	46	3.21272e-16	73	2.0412e-13	0	22:22054607_C_T	296525	C	T	0.0213327	0.17	-0.0331159	0.0241831	0.0270846	1.88294	0.997372
rs864916	358	12	26083714	45.3359	1	4.0516	14	0.767019	0.0242966	0.0240077	-0.000131476	0.0481468	4.54206e-21	48	4.54207e-21	76.7019	0.051261	0.0240077	0.0123161	0.914373	0.00290184	0.0269878	5.0691e-30	48	4.54207e-21	76	1.1379e-27	0	12:26083714_A_G	296525	A	G	0.86916	0.45	0.00786215	0.0104268	0.0116778	0.570652	0.989307
rs888781	359	5	168709067	182.913	1	5.33307	16	0.833885	0.019684	0.0216073	0.00403653	0.0391781	1.97766e-35	48	1.97765e-35	83.3885	0.0159426	-0.0216073	0.00896484	0.296748	-0.0241382	0.0231335	0	48	1.97765e-35	83	9.92072e-39	0	5:168709067_A_G	296525	G	A	0.704695	0.51	-0.00501537	0.00765953	0.00857852	0.434067	0.990258
rs915255	360	10	9512092	21.3616	1	4.2218	14	0.878325	0.0526469	0.0452905	0.0213105	0.0692705	0	48	0	87.8325	0.000214122	-0.0452905	0.0122349	0.475328	-0.0260694	0.03652	0	48	0	87	0	0	10:9512092_A_G	296525	G	A	0.12741	0.42	0.0085444	0.0104923	0.0117512	0.650315	0.987997
rs9302001	361	13	95463392	91.4118	1	4.87621	14	0.65287	0.00706768	0.0280229	0.0108137	0.045232	1.69367e-10	48	1.69367e-10	65.287	0.00141511	0.0280229	0.00878033	0.0677502	0.0291292	0.0159467	6.40176e-16	48	1.69367e-10	65	2.64905e-15	0	13:95463392_C_T	296525	C	T	0.642398	0.29	0.00774162	0.00725275	0.00812293	1.11962	1
rs930312	362	2	174308234	193.11	1	3.76169	14	0.755423	0.0136904	0.0381025	0.0168839	0.0593211	2.16182e-15	37	2.16182e-15	75.5423	0.000432315	-0.0381025	0.010826	0.32984	-0.0227652	0.0233624	1.29758e-21	37	2.16182e-15	75	1.35295e-20	0	2:174308234_C_G	296525	G	C	0.461445	0.049	-0.0166676	0.00845651	0.00947112	3.87535	0.688442
rs932411	363	6	16425304	34.5017	1	4.05393	14	0.651324	0.00751362	0.0186001	0.000798367	0.0364018	2.07321e-10	48	2.07321e-10	65.1324	0.0405733	-0.0186001	0.00908268	0.382234	-0.0143938	0.0164729	5.85399e-13	48	2.07321e-10	65	2.66343e-12	0	6:16425304_C_T	296525	T	C	0.712361	0.85	0.00147345	0.00769387	0.00861698	0.0357658	0.994962
rs9360793	364	6	75130434	88.6772	2	5.56371	16	0.824547	0.0411465	0.0242495	-0.00219108	0.0506902	4.82292e-32	47	4.82291e-32	82.4547	0.072249	-0.0242495	0.0134904	0.496314	-0.0236741	0.0347994	1.18991e-32	47	4.82291e-32	82	5.95802e-30	0	6:75130434_A_C	296525	A	C	0.890038	0.15	0.0158958	0.011145	0.0124822	2.07225	0.994479
rs9371388	365	6	150625469	160.758	1	5.74649	18	0.715667	0.0106082	0.0363521	0.0181272	0.054577	4.46532e-15	48	4.46532e-15	71.5667	9.25148e-05	-0.0363521	0.00929857	0.0217043	-0.0426656	0.0185866	3.9693e-16	48	4.46532e-15	71	9.00459e-16	0	6:150625469_A_G	296525	G	A	0.716101	0.15	-0.0110339	0.00775352	0.00868379	2.07225	0.993895
rs9381462	366	6	12873775	28.8435	3	-2.7567	35	0.527488	0.0042613	0.0649978	0.0474554	0.0825401	1.51304e-05	47	1.51304e-05	52.7488	3.81301e-13	0.0649978	0.00895035	3.06863e-05	0.0582482	0.013974	8.80653e-15	47	1.51304e-05	52	1.34942e-16	0	6:12873775_A_G	296525	A	G	0.494997	6.1e-26	-0.0735034	0.00697821	0.00781546	NA	1
rs9457861	367	6	160626650	177.324	3	2.22153	29	0.578348	0.01843	0.0970189	0.064933	0.129105	3.71716e-07	48	3.71716e-07	57.8348	3.09662e-09	0.0970189	0.0163707	4.29965e-09	0.171873	0.0292688	1.21052e-15	48	3.71716e-07	57	1.99599e-16	0	6:160626650_C_T	296525	C	T	0.952554	7.7e-17	-0.140319	0.0168347	0.0188545	68.7633	0.967802
rs9506107	368	13	29677819	23.5644	1	7.6469	18	0.921919	0.0488789	0.0600681	0.0418401	0.0782961	0	47	0	92.1919	1.05528e-10	-0.0600681	0.00930017	0.0294663	-0.0749121	0.0344077	0	47	0	92	0	0	13:29677819_C_T	296525	T	C	0.273021	0.27	0.0085985	0.00784309	0.0087841	1.21675	0.999833
rs9515203	369	13	111049623	122.2	3	-1.93133	27	0.1843	0.00123018	0.0711216	0.0501452	0.092098	0.140153	47	0.140153	18.43	3.02485e-11	-0.0711216	0.0107024	7.42423e-10	-0.0757195	0.0122986	6.13272e-10	47	0.140153	18	9.73051e-12	0	13:111049623_C_T	296525	T	C	0.738762	1.1e-10	0.0510786	0.00790938	0.00885835	41.6351	1
rs9519911	370	13	106687391	110.671	1	-4.40635	14	0.664693	0.00897833	0.0108951	-0.00820588	0.0299961	5.26485e-11	47	5.26484e-11	66.4693	0.263587	-0.0108951	0.00974559	0.32583	-0.0176655	0.0179793	2.90374e-15	47	5.26484e-11	66	3.40498e-14	0	13:106687391_A_G	296525	G	A	0.748043	0.74	0.00266769	0.00802397	0.00898669	0.110127	0.994842
rs9637058	371	21	14924935	1.00056	1	6.14931	15	0.811838	0.0241214	0.00866292	-0.0177912	0.035117	5.29387e-19	30	5.29386e-19	81.1838	0.520984	0.00866292	0.0134972	0.38295	0.028652	0.0328399	3.17874e-17	30	5.29386e-19	81	5.49691e-16	0	21:14924935_C_T	296525	C	T	0.547586	0.91	-0.000811603	0.0069768	0.00781388	0.0127777	1
rs9669728	372	12	40908111	55.5832	1	5.50583	16	0.737609	0.0165692	0.0248994	0.00285568	0.0469432	1.17456e-16	46	1.17456e-16	73.7609	0.0268378	-0.0248994	0.011247	0.283561	-0.0248727	0.0231945	1.1719e-19	46	1.17456e-16	73	2.26239e-18	0	12:40908111_G_T	296525	G	T	0.825363	0.39	0.0078053	0.00917036	0.0102706	0.738942	0.999713
rs978639	373	8	95226693	112.589	1	8.31071	18	0.842436	0.0217416	0.0181459	6.13339e-05	0.0362306	1.73218e-37	47	1.73217e-37	84.2436	0.049228	-0.0181459	0.00922701	0.122119	-0.0376766	0.0243713	3.10136e-36	47	1.73217e-37	84	3.39515e-33	0	8:95226693_A_T	296525	A	T	0.312446	0.8	-0.00194314	0.00759501	0.00850626	0.0641847	0.990389
rs9801877	374	8	12470441	30.6422	1	4.9424	15	0.817911	0.0282854	0.0301451	0.0025943	0.0576959	1.52939e-20	31	1.5294e-20	81.7911	0.0319911	0.0301451	0.0140568	0.0703657	0.0633105	0.0349869	6.39054e-21	31	1.5294e-20	81	1.55497e-19	1		NA			NA	NA	NA	NA	NA	NA	NA
rs9840442	375	3	25080041	46.17	1	4.4197	14	0.800009	0.0221341	0.0363477	0.0154578	0.0572376	8.05956e-27	48	8.05958e-27	80.0009	0.000648979	0.0363477	0.0106583	0.316037	0.0252021	0.0251359	8.18794e-36	48	8.05958e-27	80	2.93319e-33	0	3:25080041_A_G	296525	G	A	0.816203	0.39	0.00781327	0.00899694	0.0100764	0.738942	0.992292
rs9863733	376	3	190591090	214.325	1	6.03654	15	0.737112	0.018773	0.02832	0.00223997	0.0544001	1.09019e-13	37	1.09019e-13	73.7112	0.0333121	0.02832	0.0133064	0.196148	0.0358116	0.027705	9.09671e-13	37	1.09019e-13	73	3.56729e-12	0	3:190591090_C_T	296525	C	T	0.81503	0.26	0.0113681	0.010031	0.0112345	1.26876	0.794112
rs9868907	377	3	24300775	44.7531	1	4.92107	33	0.594477	0.0393449	0.044656	-0.00223163	0.0915436	3.05697e-07	44	3.05698e-07	59.4477	0.0619465	-0.044656	0.0239227	0.375318	-0.0410465	0.0462988	1.2574e-08	44	3.05698e-07	59	4.21486e-08	0	3:24300775_A_G	296525	G	A	0.982697	0.036	0.058802	0.0280155	0.0313768	4.3971	0.970833
rs9881298	378	3	194573239	223.162	1	5.19184	34	0.704802	0.0386751	0.0470446	0.0112703	0.0828189	4.07836e-14	48	4.07835e-14	70.4802	0.00995385	0.0470446	0.0182525	0.0989315	0.0589615	0.035733	1.30758e-16	48	4.07835e-14	70	9.86328e-16	0	3:194573239_G_T	296525	G	T	0.0625426	0.57	-0.0084305	0.0147273	0.0164943	0.322683	0.970411
rs9908463	379	17	45152914	69.5138	1	6.17913	15	0.672996	0.0262785	0.0309143	-0.00193312	0.0637617	4.14203e-11	45	4.14203e-11	67.2996	0.0650933	-0.0309143	0.0167592	0.274347	-0.0337758	0.0308989	5.61215e-10	45	4.14203e-11	67	1.8901e-09	0	17:45152914_A_C	296525	C	A	0.897839	0.093	0.0193119	0.0114839	0.0128617	2.82166	0.996214
rs9931809	380	16	12652808	28.7669	1	8.08935	15	0.777354	0.015671	0.0185478	-0.000220415	0.037316	1.15314e-22	48	1.15314e-22	77.7354	0.0527519	-0.0185478	0.00957579	0.0750098	-0.0384814	0.0216139	3.31797e-20	48	1.15314e-22	77	8.05637e-19	0	16:12652808_G_T	296525	T	G	0.238132	0.001	0.02714	0.00825072	0.00924064	10.8276	0.993409
rs993880	381	8	5191843	14.237	1	4.29958	14	0.735588	0.012987	0.0146213	-0.00475731	0.0339999	9.20809e-17	47	9.20812e-17	73.5588	0.139192	0.0146213	0.00988723	0.895323	0.00269367	0.020473	2.5134e-20	47	9.20812e-17	73	7.99357e-19	0	8:5191843_A_G	296525	A	G	0.769142	0.58	-0.00455706	0.00824843	0.00923808	0.306235	0.994865
rs9979500	382	21	48029698	64.6051	1	5.66676	17	0.885285	0.0302173	0.0382003	0.0202511	0.0561495	0	46	0	88.5285	3.02889e-05	-0.0382003	0.00915793	0.0601732	-0.0527108	0.0280448	0	46	0	88	0	0	21:48029698_A_C	296525	C	A	0.699968	0.1	-0.0124121	0.00758965	0.00850026	2.70554	0.996005
Definitions
RE:	Random-effects meta-analysis model
FE:	Fixed-effect meta-analysis model
Metan and Metareg:	Software programs for traditional fixed and random-effects meta-analysis in Stata ®
Metasoft and RE2C:	Software programs for contemporary random-effects meta-analysis with the Han-Eskin model
SPRE:	Standardised predicted random-effect
Position_hg19:	Base pair position in human genome reference 19
Heterogeneity_pattern_category:	1, Lead variants with outlier studies showing genetic effects in the same direction; 2, Lead variants with outlier studies showing genetic effects in opposite directions; 3, Lead variants with little evidence of overly influential outliers
Logor_es:	Summary effect-size estimate expressed as log odds ratios
Logor_ci_lower and Logor_ci_upper:	Lower and upper confidence bounds for the summary effect-size estimate
Metasoft output (Definitions):	Nstudy_RE2, number of studies included in the meta-analysis; Q_statistic_p-value_RE2, Q-statistic p-value; I_squared_RE2, heterogeneity index; FE_p-value_RE2, Traditional fixed-effect p-value; FE_beta_RE2, Traditional fixed-effect summary effect-size; FE_se_RE2, Standard-error of traditional fixed-effect summary effect-size; RE_p-value_RE2, Traditional random-effects p-value; RE_beta_RE2, Traditi…
RE2C output (Definitions):	Nstudy_RE2C, number of studies included in the meta-analysis; Q_statistic_p-value_RE2C, Q-statistic p-value; I_squared_RE2C, heterogeneity index; RE2C_p-value, RE2C Han-Eskin p-value
UKBB summary result (Definitions):	uniqid_UKBB, Unique SNP identifier based on chromosome, position and the alleles (alphabetically ordered); n_UKBB, Sample size; a1_UKBB, Effect allele; a2_UKBB, Other allele; af_UKBB, Effect allele frequency; p-value_UKBB, Association p-value; beta_UKBB, Effect size; se_UKBB, Standard error; gcse_UKBB, Genomically corrected standard error where lambda was computed using chisq_UKBB; chisq_UKBB, Ch…
RE2C_lead_variants_absent_from_ukbb:	1, RE2C variant absent from UKBB dataset; 0, RE2C variant present in UKBB dataset
Notes
UKBB summary results sourced from:	Van der Harst P, Verweij N. Identification of 64 Novel Genetic Loci Provides an Expanded View on the Genetic Architecture of Coronary Artery Disease.Circulation Research. 2018;122(3):433-443. doi:10.1161/CIRCRESAHA.117.312086.

## Sheet: Table_S3
Table S3. A comparison of heterogeneity patterns among RE2C Han-Eskin lead variants in the CARDIoGRAMplusC4D meta-analysis of coronary artery disease.
Heterogeneity pattern category	Statistic	25% Quartile	50% Quartile	75% Quartile	Min	Max
Lead variants with outlier studies showing genetic effects in the same direction (n = 323)	Q-statistic p-value	1.638e-19	4.078e-14	2.144e-10	0	0.6136
	I_squared	0.6725	0.728	0.7766	0	0.9633
	Tau_squared	0.0125	0.02174	0.0392	0	0.2199
	RE2C p-value	2.341e-18	6.22e-14	3.248e-10	0	4.65e-08
	UKBB p-value	0.16	0.49	0.75	1.2e-19	1
	FE p-value	0.00495	0.05509	0.3145	1.729e-13	0.9924
	RE p-value	0.1197	0.3092	0.5621	1.039e-11	0.992
Lead variants with outlier studies showing genetic effects in opposite directions (n = 28)	Q-statistic p-value	0	3.173e-18	1.099e-14	0	9.325e-10
	I_squared	0.7292	0.7689	0.8633	0.6533	0.9237
	Tau_squared	0.02233	0.03775	0.06965	0.01375	0.1771
	RE2C p-value	0	6.171e-16	2e-13	0	3.744e-08
	UKBB p-value	0.215	0.51	0.78	0.029	0.91
	FE p-value	0.1182	0.2474	0.6801	0.003309	0.9525
	RE p-value	0.4485	0.6816	0.8215	0.1578	0.9817
Lead variants with little evidence of overly influential outliers (n = 31)	Q-statistic p-value	0.0001527	0.009863	0.02494	9.64e-22	0.1757
	I_squared	0.3151	0.3602	0.5013	0.1589	0.7799
	Tau_squared	0.002084	0.003927	0.006341	0.0008719	0.1923
	RE2C p-value	3.186e-16	2.733e-12	1.021e-08	1.669e-32	4.716e-08
	UKBB p-value	1.435e-15	3.9e-09	2.7e-05	1.8e-36	0.5
	FE p-value	2.237e-13	1.965e-10	1.441e-07	4.646e-16	0.008749
	RE p-value	4.056e-09	8.369e-07	5.657e-05	7.861e-12	0.7141
Definitions
RE2C: Updated Han-Eskin random-effects meta-analysis model
UKBB: UK Biobank prospective study
FE: Fixed-effect meta-analysis model
RE: Random-effects meta-analysis model

## Sheet: Table_S4
Table S4. Multiple meta-regression of M statistics computed across 382 RE2C Han-Eskin lead variants in the CARDIoGRAMplusC4D meta-analysis of coronary artery disease.
Variable	β	SE (β)	P-value	95% Confidence Interval
Joint model excluding genomic inflation
East-Asian ancestry	0.181578	0.199393	0.367	-0.220273	0.583428
Early-onset CAD (≤ 55 years)	-0.00058	0.122688	0.996	-0.24784	0.246681
CAD family-history	0.103676	0.132	0.436	-0.162354	0.369705
Joint model including genomic inflation
East-Asian ancestry	0.217875	0.115785	0.067	-0.015629	0.451378
Early-onset CAD (≤ 55 years)	-0.0643866	0.0691443	0.357	-0.203829	0.0750562
CAD family-history	0.0128839	0.0748944	0.864	-0.138155	0.163923
Genomic inflation (λ)	3.45071	0.442368	9.10212e-10	2.55859	4.34283
Notes:
1. A meta-regression analysis of M statistics for studies in the CARDIoGRAMplusC4D meta-analysis is presented employing ancestry, age-of CAD onset, CAD family-history and genomic inflation as covariates.
2. In the joint model excluding genomic inflation as a covariate there was little contribution of differences in ancestry, CAD family-history and age-of CAD onset (i.e. typical markers of genetic enrichment in coronary disease) to observed systematic heterogeneity across the 382 lead variants identified in the RE2C analysis.
3. By contrast, including genomic inflation as a covariate explained a substantial proportion of systematic heterogeneity across the 382 RE2C lead variants.
CAD: Coronary Artery Disease

## Sheet: Table_S5
Table S5. A list of 24 RE2C Han-Eskin lead variants from the CARDIoGRAMplusC4D meta-analysis of coronary artery disease that replicated in the UKBB GWAS analysis.
Lead_variant	Chromosome	Location (centiMorgans)	Studies	Q_statistic p-value	I_squared	RE2C p-value	RE2 p-value	FE p-value	FE summary effect-size, β	FE SE(β)	UKBB p-value	UKBB effect-size, β	UKBB SE(β)	Overly influential outliers present
rs10139550	14	106.343	48	0.0106861	34	7.15243e-11	2.36054e-09	7.18109e-10	0.055349	0.00898224	1.2e-06	-0.034539	0.0071027	0
rs11191416	10	130.614	48	0.102411	21	1.90286e-11	7.99712e-10	1.9655e-10	-0.0792275	0.0124493	3.3e-05	0.0505331	0.012163	0
rs115594766	19	31.8729	46	0.00986349	35	1.35108e-16	3.40927e-14	2.87824e-15	-0.122412	0.0155029	1.2e-23	0.106883	0.0106652	0
rs12509595	4	94.9394	48	0.165247	16	3.52626e-08	4.69447e-07	1.14908e-07	0.0503518	0.0094978	3.9e-09	-0.0455138	0.0077319	0
rs1412444	10	117.685	46	0.018371	32	2.24543e-14	4.07994e-12	6.60158e-14	0.0668025	0.00891227	1.4e-11	-0.0494546	0.0073217	0
rs162185	6	140.764	48	0.000508198	45	4.03751e-11	1.16222e-09	1.00655e-09	-0.0562898	0.0092152	9.7e-16	0.0570418	0.0071035	0
rs1746050	10	67.1748	48	0.00754644	36	4.37625e-16	1.10457e-13	5.3653e-15	-0.0924337	0.0118231	1.4e-07	0.0533824	0.0101446	0
rs2023936	7	33.8332	48	0.613619	0	3.36149e-12	6.23966e-10	1.03919e-11	0.0665805	0.00978985	1.4e-11	-0.0594368	0.0087945	1
rs2505084	10	57.9509	48	0.101735	21	2.73294e-12	2.05185e-10	1.21883e-11	0.0594127	0.00876557	2.2e-07	-0.0365375	0.0070545	0
rs2519093	9	166.207	48	0.0239856	30	4.5647e-14	7.18034e-12	1.7286e-13	0.0797254	0.0108201	7.8e-06	-0.0404821	0.0090575	1
rs2521501	15	119.088	44	0.0319259	30	1.32361e-09	3.01031e-08	3.22871e-09	0.0598647	0.0101131	1.2e-19	-0.0684559	0.0075516	1
rs3731239	9	43.5784	47	0.0134831	34	7.21472e-17	2.80671e-14	4.64584e-16	-0.078093	0.00961687	1.8e-36	0.0923868	0.0073246	0
rs4420638	19	70.728	44	0.0005466	46	1.19468e-14	7.74055e-13	1.43933e-12	0.0918946	0.0129791	9.6e-18	-0.0763404	0.0088994	0
rs4634932	1	82.7379	48	0.057457	25	1.76525e-16	7.45201e-14	5.87221e-16	-0.134212	0.0165859	1.2e-13	0.0974724	0.0131464	0
rs4673240	2	215.74	47	0.0225756	31	4.71e-15	1.09658e-12	1.47836e-14	-0.106809	0.0138905	1.4e-17	0.0906081	0.0106169	0
rs4773141	13	121.565	43	0.0273088	31	1.70409e-11	9.96322e-10	7.57946e-11	0.0697909	0.0107227	3.1e-09	-0.0435217	0.0073442	0
rs56179563	7	139.515	45	0.00987622	36	1.56296e-12	8.7861e-11	2.18984e-11	-0.0672856	0.0100535	8.1e-08	0.0391868	0.0073028	0
rs62181365	2	228.554	44	0.0450053	28	1.98551e-08	2.07364e-07	8.91715e-08	-0.0579593	0.0108385	2.1e-05	0.0343408	0.0080744	0
rs662799	11	126.056	46	0.00024006	47	2.46778e-08	4.01671e-08	0.000127896	-0.0537781	0.0140395	4.2e-06	0.0648474	0.0140968	0
rs67180937	1	246.471	41	0.00783411	38	1.30677e-15	3.49674e-13	9.36036e-15	0.0788542	0.0101778	1.9e-15	-0.0641003	0.0080634	0
rs7279799	21	36.3562	44	0.013807	34	8.29889e-17	2.5327e-14	7.99196e-16	0.107805	0.0133847	2.5e-12	-0.0720205	0.0102835	0
rs9381462	6	28.8435	47	1.51304e-05	52	1.34942e-16	8.80653e-15	3.81301e-13	0.0649978	0.00895035	6.1e-26	-0.0735034	0.0069782	0
rs9457861	6	177.324	48	3.71716e-07	57	1.99599e-16	1.21052e-15	3.09662e-09	0.0970189	0.0163707	7.7e-17	-0.140319	0.0168347	0
rs9515203	13	122.2	47	0.140153	18	9.73051e-12	6.13272e-10	3.02485e-11	-0.0711216	0.0107024	1.1e-10	0.0510786	0.0079094	0
Definitions
RE2C: Updated Han-Eskin random-effects meta-analysis model
RE2: Original Han-Eskin random-effects meta-analysis model
FE: Fixed-effect meta-analysis model
UKBB: UK Biobank prospective study

## Sheet: Table_S6
Table S6. Multiple meta-regression of M statistics computed across 323 RE2C Han-Eskin lead variants in the CARDIoGRAMplusC4D meta-analysis of coronary artery disease and the UKBB study.
Variable	β	SE (β)	P-value	95% Confidence Interval		Adjusted R-squared (%)	number of observations
Joint model excluding genomic inflation
East-Asian ancestry	0.266379	0.221569	0.2356	-0.179884	0.712643	0.47	49
Early-onset CAD (≤ 55 years)	0.0090101	0.13487	0.947	-0.262632	0.280652
CAD family-history	0.0989174	0.145752	0.501	-0.194642	0.392477
Joint model including genomic inflation
East-Asian ancestry	0.296823	0.169318	0.087	-0.0444143	0.638061	41.68	49
Early-onset CAD (≤ 55 years)	-0.0241591	0.101587	0.813	-0.228894	0.180576
CAD family-history	0.0306762	0.110534	0.783	-0.19209	0.253443
Genomic inflation (λ)	2.77206	0.541714	6.54081e-06	1.68031	3.86382
Notes
1. A meta-regression analysis of M statistics for the 48 studies in the CARDIoGRAMplusC4D meta-analysis and the UKBB study is presented employing ancestry, age-of CAD onset, CAD family-history and genomic inflation as covariates.
2. The joint model excluding genomic inflation showed little contribution of differences in ancestry, CAD family-history and age-of CAD onset (i.e. typical markers of genetic enrichment in coronary disease) to observed systematic heterogeneity acros the 323 RE2C lead variants.
3. By contrast, including genomic inflation as a covariate explained a substantial proportion of observed systematic heterogeneity.
CAD: Coronary Artery Disease
Adjusted R-squared: Proportion of heterogeneity explained by covariates
